# Supplementary material for: Antibiotic-induced morphological changes enhance phage predation
Source: PLoS Pathog. 2025 Oct 3;21(10):e1013546. doi: 10.1371/journal.ppat.1013546 (PMC12510666; doi:10.1371/journal.ppat.1013546)
Supplement: S1 Table — Raw data and statistics used to build the main and supplemental figures are included in the table. (XLSX) [file ppat.1013546.s006.xlsx]

## Sheet: Figure 1. c
Phage T5 (fig 1. c)
Untreated			Cp 7.5 ng/mL			Cp 10 ng/mL			Cp 12.5 ng/mL			Cp 15 ng/mL
Plate number	Lysis plaque number	Radius (mm)	Plate number	Lysis plaque number	Radius (mm)	Plate number	Lysis plaque number	Radius (mm)	Plate number	Lysis plaque number	Radius (mm)	Plate number	Lysis plaque number	Radius (mm)
1	1	1.26214	1	1	1.3837	1	1	1.33708	1	1	1.27078	1	1	1.21862
1	2	1.07336	1	2	1.23493	1	2	1.25072	1	2	1.50497	1	2	0.99866
1	3	1.12554	1	3	1.26811	1	3	1.24194	1	3	1.57507	1	3	1.29083
1	4	1.10865	1	4	0.932999	1	4	1.37357	1	4	1.32032	1	4	1.34159
1	5	1.26483	1	5	1.073	1	5	1.40562	1	5	1.32659	1	5	1.04989
1	6	1.24467	1	6	1.37081	1	6	1.24467	1	6	1.16607	1	6	1.54164
1	7	1.18374	1	7	1.42932	1	7	1.22757	1	7	1.43459	1	7	0.955782
1	8	1.21303	1	8	1.46222	1	8	1.30594	1	8	1.05562	1	8	1.472
1	9	1.17766	1	9	1.02699	1	9	1.11273	1	9	1.38179	1	9	1.56521
1	10	1.1402	1	10	1.18406	1	10	1.28555	1	10	1.32403	1	10	1.31315
1	11	1.06275	1	11	1.26304	1	11	1.17734	1	11	1.2149	1	11	1.4702
1	12	1.1799	1	12	1.30508	1	12	1.42031	1	12	1.27671	1	12	1.37466
1	13	1.12487	1	13	1.11544	1	13	1.26274	1	13	1.30912	1	13	1.59247
1	14	1.11239	1	14	1.22048	1	14	1.10763	1	14	0.965996	1	14	1.45834
1	15	1.16962	1	15	1.26841	1	15	1.03541	1	15	1.1049	1	15	1.40481
1	16	1.14878	1	16	1.29637	1	16	1.17123	1	16	0.883541	1	16	1.58057
1	17	1.11679	1	17	1.23615	1	17	1.32574	1	17	1.2471	1	17	1.44613
1	18	1.08872	1	18	1.09184	1	18	1.46196	1	18	1.06877	1	18	1.40293
1	19	0.883541	1	19	1.11578	1	19	1.18565	1	19	1.03541	1	19	1.18182
1	20	1.25163	1	20	1.44691	1	20	1.46712	1	20	1.28907	1	20	1.46119
1	21	1.15729	1	21	1.1625	1	21	0.987637	1	21	1.07336	1	21	1.47277
1	22	1.0567	1	22	1.24831	1	22	1.20929	1	22	1.1901	1	22	1.66456
1	23	0.99866	1	23	1.01627	1	23	1.29724	1	23	0.958937	1	23	1.91846
1	24	0.942258	1	24	1.05741	1	24	1.22634	1	24	0.878399	1	24	1.64011
1	25	1.10182	1	25	1.30392	1	25	1.13323	1	25	1.02183	1	25	1.60428
1	26	1.13789	1	26	1.15566	1	26	1.08698	1	26	1.29053	1	26	1.68843
1	27	0.962865	1	27	1.073	1	27	1.21023	1	27	1.61015	1	27	1.72711
1	28	1.10763	1	28	1.2876	1	28	1.23309	1	28	1.53403	1	28	1.60757
1	29	1.06453	1	29	1.31171	1	29	0.927724	1	29	1.09253	1	29	1.75422
1	30	1.05705	1	30	0.867153	1	30	1.39213	1	30	1.40401	1	30	1.51895
1	31	1.09839	1	31	1.43512	1	31	1.17574	1	31	1.53747	1	31	1.50095
1	32	1.07476	1	32	1.14417	1	32	1.01961	1	32	1.68216	1	32	1.85443
1	33	1.04484	1	33	1.07476	1	33	0.851338	1	33	1.58677	1	33	1.67676
1	34	1.12454	1	34	1.0849	1	34	1.07089	1	34	1.28584	1	34	1.4542
1	35	0.962473	1	35	1.31229	1	35	1.35391	1	35	1.15075	1	35	1.76986
1	36	0.980734	1	36	1.40964	1	36	1.17413	1	36	0.878828	1	36	2.0152
1	37	1.07511	1	37	1.2917	1	37	1.42324	1	37	1.66637	1	37	1.67383
1	38	1.06948	1	38	1.13855	1	38	0.913785	1	38	1.29141	1	38	1.85463
1	39	1.05276	1	39	0.907567	1	39	1.25975	1	39	0.814167	1	39	1.54556
1	40	0.984958	1	40	1.20303	1	40	1.01738	1	40	1.64975	1	40	1.23615
1	41	1.04303	1	41	1.03941	1	41	1.23064	1	41	1.68776	1	41	1.7643
1	42	1.1537	1	42	0.846	1	42	1.10216	1	42	1.29083	1	42	1.66252
1	43	1.20867	1	43	1.37274	1	43	1.35503	1	43	1.67203	1	43	1.72295
1	44	0.915436	1	44	1.36447	1	44	1.25133	1	44	1.46222	1	44	1.58391
1	45	0.930973	1	45	1.37549	1	45	1.00507	1	45	1.61997	1	45	1.76195
1	46	1.00319	1	46	1.09322	1	46	1.15239	1	46	1.53354	1	46	1.76259
1	47	0.85576	1	47	1.34692	1	47	1.3653	1	47	0.919139	1	47	2.2378
1	48	1.10284	1	48	1.05168	1	48	1.28878	1	48	1.11001	1	48	1.09253
1	49	1.21862	1	49	1.34664	1	49	1.09632	1	49	1.59957	1	49	1.88492
1	50	1.02551	1	50	1.43354	1	50	1.16477	1	50	0.784895	1	50	1.84525
1	51	1.15304	1	51	1.28438	1	51	1.22665	1	51	1.50822	1	51	1.97183
1	52	1.05455	1	52	0.861914	1	52	0.985725	1	52	1.86903	1	52	1.86276
1	53	0.79398	1	53	1.41045	1	53	0.82522	1	53	1.72667	1	53	1.95124
1	54	1.04701	1	54	1.47993	1	54	0.748964	1	54	1.76836	1	54	1.26363
1	55	0.973781	1	55	1.5007	1	55	1.55092	1	55	0.967948	1	55	2.17032
1	56	1.07511	1	56	1.01367	1	56	1.33849	1	56	1.4075	1	56	2.09834
1	57	1.00243	1	57	1.14285	1	57	1.50019	1	57	1.80554	1	57	2.06753
1	58	1.05276	1	58	1.09114	1	58	1.4784	1	58	1.84974	1	58	2.24386
1	59	1.01292	1	59	1.48604	1	59	1.00017	1	59	0.781038	1	59	2.14072
1	60	1.06524	1	60	1.04989	1	60	1.45446	1	60	1.74537	1	60	2.20038
1	61	0.900049	1	61	1.59152	1	61	0.719662	1	61	0.640275	1	61	1.86215
1	62	1.21552	1	62	1.22233	1	62	1.5414	1	62	1.63343	1	62	2.16649
1	63	1.01553	1	63	1.50872	1	63	1.52564	1	63	0.857523	1	63	2.20517
1	64	1.13423	1	64	1.48273	1	64	1.47456	1	64	1.817	1	64	2.24639
1	65	0.969896	1	65	1.39565	1	65	0.964823	1	65	1.83417	1	65	0.667975
1	66	0.928131	1	66	1.07019	1	66	1.4617	1	66	0.964041	1	66	0.694027
1	67	1.15009	1	67	1.57027	1	67	1.49288	1	67	1.77071	1	67	2.02957
1	68	1.40964	1	68	1.52787	1	68	0.814167	1	68	1.91492	1	68	2.15671
1	69	1.05991	1	69	0.856642	1	69	1.39862	1	69	1.72733	1	69	2.4496
1	70	0.872362	1	70	0.96051	1	70	1.41045	1	70	1.3283	1	70	1.94814
1	71	0.872794	1	71	1.47788	1	71	0.933807	1	71	1.97355	1	71	2.33876
1	72	0.917495	1	72	1.48832	1	72	1.00582	1	72	1.85117	1	72	2.17865
1	73	0.854878	1	73	1.37905	1	73	0.89795	1	73	1.80136	1	73	1.77263
1	74	0.951428	1	74	1.54311	1	74	1.59413	1	74	1.46969	1	74	2.15268
1	75	1.1001	1	75	1.64356	1	75	1.51497	1	75	1.84279	1	75	2.20483
1	76	0.85311	1	76	0.876247	1	76	0.85576	1	76	1.87508	1	76	2.13083
1	77	0.829326	1	77	0.750977	1	77	1.26572	1	77	1.74645	1	77	1.60686
1	78	0.889502	1	78	1.5789	1	78	1.43143	1	78	0.859721	1	78	2.32565
1	79	0.900468	1	79	1.54287	1	79	1.15762	1	79	1.67383	1	79	2.05029
1	80	0.779102	1	80	0.977649	1	80	1.41952	1	80	1.74104	1	80	2.31719
1	81	0.759971	1	81	1.39619	1	81	1.24498	1	81	1.82219	1	81	2.24353
1	82	0.841078	1	82	1.66184	1	82	0.71175	1	82	0.654271	1	82	2.14213
1	83	0.9216	1	83	1.70334	1	83	0.718086	1	83	1.78958	1	83	1.93512
1	84	0.727487	1	84	1.63158	1	84	0.746439	1	84	1.92357	1	84	1.92573
1	85	0.879258	1	85	1.59602	1	85	0.72071	1	85	1.85015	1	85	1.84074
1	86	0.782004	1	86	1.56979	1	86	1.52935	1	86	1.92495	1	86	2.21985
1	87	0.820172	1	87	1.15664	1	87	0.71122	1	87	2.0152	1	87	2.00487
1	88	0.970674	1	88	1.36031	1	88	0.496107	1	88	0.616241	1	88	2.24437
1	89	0.813239	1	89	1.20585	1	89	0.316878	1	89	1.93453	1	89	2.11536
1	90	0.940654	1	90	0.65138	1	90	0.508878	1	90	1.92436	1	90	2.21798
1	91	0.857523	1	91	1.55214	1	91	0.563107	1	91	0.345378	1	91	1.96973
1	92	0.660016	1	92	0.945058	1	92	0.631369	1	92	1.95124	1	92	2.18367
1	93	0.794455	1	93	0.509619	1	93	0.864101	1	93	0.646143	1	93	2.10121
1	94	0.828416	1	94	1.24407	1	94	0.69021	1	94	1.92357	1	94	0.667975
1	95	0.764922	1	95	0.751479	1	95	0.412152	1	95	0.679739	1	95	1.90998
1	96	0.735743	1	96	1.46041	1	96	0.540532	1	96	1.87085	1	96	0.548161
1	97	0.80108	1	97	0.721757	1	97	0.38172	1	97	2.02733	1	97	1.97183
1	98	0.70375	1	98	0.466297	1	98	0.670231	1	98	2.04144	1	98	1.8001
1	99	0.709093	1	99	0.748964	1	99	0.812775	1	99	1.97757	1	99	0.864101
1	100	0.649639	1	100	0.815557	1	100	2.19419	1	100	2.06277	1	100	1.65956
1	101	0.654271	1	101	1.31487	1	101	0.448975	1	101	0.693483	1	101	2.79778
1	102	0.688567	1	102	1.66547	1	102	0.394366	1	102	0.813703	1	102	2.21167
1	103	1.27789	1	103	0.822011	1	103	0.244219	1	103	1.94679	1	103	2.65546
1	104	0.872794	1	104	0.477496	2	1	1.08976	1	104	1.80951	1	104	2.60697
1	105	1.43538	1	105	0.679739	2	2	1.35	1	105	2.05195	2	1	1.50897
1	106	0.810915	1	106	0.699445	2	3	1.37026	1	106	0.402889	2	2	1.74991
1	107	0.68251	1	107	1.75873	2	4	1.28084	1	107	2.09095	2	3	0.844661
1	108	0.545399	1	108	0.653116	2	5	1.40078	1	108	0.631967	2	4	1.12688
1	109	0.605737	1	109	0.321608	2	6	1.20303	1	109	0.990309	2	5	1.55554
1	110	0.642628	2	1	1.21241	2	7	1.07546	2	1	1.06983	2	6	1.46506
1	111	0.500651	2	2	1.29782	2	8	1.43854	2	2	1.10421	2	7	1.52143
1	112	1.14845	2	3	1.32317	2	9	1.34328	2	3	1.1329	2	8	1.3886
1	113	0.476705	2	4	1.32972	2	10	0.99866	2	4	1.36059	2	9	0.908814
1	114	0.669104	2	5	1.33623	2	11	1.2477	2	5	1.4243	2	10	1.30825
1	115	0.516973	2	6	1.26184	2	12	1.09149	2	6	1.07862	2	11	1.35335
1	116	0.598212	2	7	0.954201	2	13	1.36474	2	7	1.23401	2	12	1.09322
1	117	0.475912	2	8	1.38015	2	14	1.22911	2	8	1.24072	2	13	1.38751
1	118	0.499897	2	9	1.16412	2	15	1.18851	2	9	1.26423	2	14	1.7135
1	119	0.932594	2	10	1.09287	2	16	1.05061	2	10	0.981888	2	15	1.55238
1	120	0.370682	2	11	1.10182	2	17	1.47123	2	11	1.31372	2	16	1.37439
1	121	0.299737	2	12	1.33454	2	18	0.991071	2	12	1.24861	2	17	1.30218
1	122	0.466297	2	13	1.00394	2	19	1.38561	2	13	0.979578	2	18	1.05848
1	123	0.453159	2	14	1.25885	2	20	1.20898	2	14	1.6385	2	19	1.66161
1	124	0.691848	2	15	1.22079	2	21	1.3246	2	15	1.2149	2	20	1.51047
1	125	0.505155	2	16	1.21707	2	22	1.17862	2	16	1.37329	2	21	1.47328
1	126	0.648476	2	17	1.22357	2	23	1.50597	2	17	1.29724	2	22	1.33736
1	127	0.663438	2	18	1.18342	2	24	1.42377	2	18	1.17477	2	23	1.03468
1	128	0.448975	2	19	1.16865	2	25	1.26124	2	19	1.49263	2	24	1.34046
1	129	0.993734	2	20	1.00844	2	26	1.19516	2	20	1.71174	2	25	1.34608
1	130	0.68692	2	21	1.04701	2	27	1.30131	2	21	0.829781	2	26	1.6718
1	131	0.295934	2	22	1.34131	2	28	1.35976	2	22	0.883968	2	27	1.44273
1	132	0.431832	2	23	1.32117	2	29	1.15697	2	23	0.971063	2	28	1.63111
1	133	0.423	2	24	1.2474	2	30	1.02367	2	24	1.52391	2	29	1.76045
1	134	0.408472	2	25	1.06417	2	31	1.38561	2	25	1.02992	2	30	1.57123
1	135	0.248813	2	26	1.22171	2	32	1.21614	2	26	1.16865	2	31	1.40078
1	136	0.577013	2	27	1.35084	2	33	1.04013	2	27	1.44691	2	32	1.75572
1	137	0.563107	2	28	1.32374	2	34	1.30218	2	28	1.53034	2	33	1.57315
1	138	0.250326	2	29	1.24285	2	35	1.23401	2	29	1.42668	2	34	1.39186
1	139	0.38073	2	30	1.30218	2	36	1.24679	2	30	1.58033	2	35	1.25825
1	140	0.508135	2	31	1.26513	2	37	1.14549	2	31	1.14977	2	36	1.18246
1	141	0.359306	2	32	1.14285	2	38	0.919139	2	32	1.53157	2	37	1.65113
1	142	0.298475	2	33	1.2696	2	39	1.09563	2	33	1.47302	2	38	1.68641
1	143	0.201912	2	34	1.23003	2	40	1.28614	2	34	1.94698	2	39	1.63551
1	144	0.277502	2	35	1.02919	2	41	1.22079	2	35	1.45082	2	40	1.42509
2	1	0.942258	2	36	1.34159	2	42	1.02183	2	36	1.62694	2	41	1.55384
2	2	1.41205	2	37	1.22972	2	43	1.23217	2	37	1.41686	2	42	1.64609
2	3	0.984575	2	38	1.30797	2	44	0.994873	2	38	1.69979	2	43	1.68328
2	4	1.01367	2	39	1.37274	2	45	1.42959	2	39	1.63111	2	44	1.28143
2	5	1.0716	2	40	1.22757	2	46	1.44404	2	40	1.58748	2	45	2.02211
2	6	0.984575	2	41	1.18819	2	47	0.978807	2	41	1.92965	2	46	1.66886
2	7	1.17477	2	42	1.02625	2	48	1.23585	2	42	1.37164	2	47	1.69222
2	8	1.08976	2	43	1.17381	2	49	1.41018	2	43	1.0524	2	48	1.74451
2	9	1.25705	2	44	1.21365	2	50	1.1599	2	44	1.7282	2	49	1.65706
2	10	1.33736	2	45	1.27701	2	51	1.35112	2	45	1.50622	2	50	1.65729
2	11	1.04086	2	46	1.12016	2	52	1.08837	2	46	1.81804	2	51	1.70046
2	12	1.15239	2	47	1.22264	2	53	1.25012	2	47	1.50822	2	52	1.63343
2	13	0.956572	2	48	1.3567	2	54	1.45964	2	48	1.53231	2	53	1.63065
2	14	1.22665	2	49	1.43775	2	55	1.28995	2	49	1.17027	2	54	2.18419
2	15	1.06382	2	50	1.05097	2	56	1.218	2	50	1.69868	2	55	1.91728
2	16	0.973005	2	51	0.952221	2	57	0.859721	2	51	0.831145	2	56	1.8957
2	17	0.974943	2	52	1.34384	2	58	0.872362	2	52	1.30652	2	57	1.7306
2	18	0.976877	2	53	0.90298	2	59	1.43591	2	53	1.77114	2	58	2.09257
2	19	0.831599	2	54	1.59176	2	60	1.14812	2	54	1.73931	2	59	1.76879
2	20	0.937036	2	55	0.956177	2	61	1.47942	2	55	0.785856	2	60	1.34496
2	21	1.21272	2	56	1.26064	2	62	1.36944	2	56	1.52094	2	61	1.53551
2	22	0.973781	2	57	0.911717	2	63	1.52094	2	57	1.87306	2	62	1.89749
2	23	1.00319	2	58	0.888653	2	64	1.17542	2	58	0.915023	2	63	1.90702
2	24	1.00243	2	59	1.59791	2	65	1.3206	2	59	1.84443	2	64	1.7807
2	25	0.831599	2	60	1.02515	2	66	1.41606	2	60	1.87085	2	65	1.03941
2	26	1.03541	2	61	0.912958	2	67	1.61179	2	61	1.71086	2	66	1.89908
2	27	0.956572	2	62	0.825677	2	68	0.89963	2	62	1.86579	2	67	1.83848
2	28	0.914198	2	63	0.906735	2	69	1.55311	2	63	1.28848	2	68	1.80638
2	29	0.911717	2	64	1.34356	2	70	1.10797	2	64	1.85423	2	69	2.06844
2	30	1.0723	2	65	0.874523	2	71	0.765908	2	65	1.94193	2	70	1.48857
2	31	0.976104	2	66	0.89458	2	72	1.42827	2	66	2.28306	2	71	1.95588
2	32	1.1151	2	67	1.48146	2	73	0.83296	2	67	0.949442	2	72	1.94096
2	33	1.25614	2	68	0.936633	2	74	0.963257	2	68	1.76772	2	73	1.92808
2	34	0.996011	2	69	0.861476	2	75	0.986873	2	69	1.81243	2	74	1.77922
2	35	1.00469	2	70	0.947452	2	76	1.48451	2	70	2.23729	2	75	1.75293
2	36	1.14779	2	71	1.15206	2	77	1.50045	2	71	1.89371	2	76	2.13984
2	37	0.893313	2	72	1.06665	2	78	1.06062	2	72	1.05455	2	77	1.79337
2	38	1.22911	2	73	0.723324	2	79	1.13023	2	73	2.11875	2	78	1.98519
2	39	0.910474	2	74	0.787296	2	80	1.46377	2	74	1.90444	2	79	2.11429
2	40	0.875385	2	75	1.01031	2	81	1.4868	2	75	1.92397	2	80	2.04642
2	41	1.11476	2	76	1.09253	2	82	1.49944	2	76	1.98367	2	81	1.94057
2	42	0.728524	2	77	0.815557	2	83	1.47967	2	77	0.777162	2	82	2.04974
2	43	0.950634	2	78	1.24042	2	84	1.48273	2	78	1.90939	2	83	1.89291
2	44	1.20021	2	79	1.49111	2	85	1.6174	2	79	2.00449	2	84	1.70887
2	45	0.876247	2	80	0.827047	2	86	1.34776	2	80	1.83807	2	85	2.16353
2	46	1.08281	2	81	1.36087	2	87	1.60451	2	81	1.79674	2	86	2.06259
2	47	0.883541	2	82	1.1612	2	88	1.16736	2	82	1.46815	2	87	1.98386
2	48	0.877969	2	83	0.802022	2	89	1.63896	2	83	1.73365	2	88	1.88872
2	49	0.873659	2	84	0.956572	2	90	1.6031	2	84	1.78768	2	89	1.92338
2	50	0.948647	2	85	1.55311	2	91	1.52564	2	85	1.82053	2	90	1.97164
2	51	0.942659	2	86	1.50772	2	92	1.48324	2	86	2.00185	2	91	2.21644
2	52	1.07019	2	87	0.864101	2	93	1.49641	2	87	1.90662	2	92	1.0222
2	53	0.999038	2	88	0.754487	2	94	1.43328	2	88	1.95182	2	93	1.86418
2	54	0.767877	2	89	0.762945	2	95	1.43591	2	89	0.448133	2	94	2.02696
2	55	0.940654	2	90	1.44168	2	96	1.56449	2	90	0.70375	2	95	2.1207
2	56	0.939048	2	91	0.943459	2	97	1.64057	2	91	2.09995	2	96	1.8797
2	57	0.987637	2	92	0.675281	2	98	1.51072	2	92	1.88071	2	97	1.76858
2	58	0.89963	2	93	0.398177	2	99	0.989928	2	93	2.01013	2	98	2.22376
2	59	0.868024	2	94	0.699985	2	100	1.46506	2	94	1.8068	2	99	1.98443
2	60	1.02809	2	95	1.69868	2	101	1.59271	2	95	1.85097	2	100	1.90998
2	61	0.789689	2	96	1.92023	2	102	0.480648	2	96	0.958149	2	101	2.08661
2	62	1.06097	2	97	0.295934	2	103	0.700524	2	97	1.83005	2	102	1.9888
2	63	1.04448	2	98	1.82963	2	104	1.39267	2	98	1.72755	2	103	2.38953
2	64	0.809984	2	99	0.366586	2	105	1.69445	2	99	0.63316	2	104	2.10516
2	65	1.10592	2	100	0.689662	2	106	1.03468	2	100	2.25008	2	105	1.91748
2	66	0.79872	2	101	0.667975	2	107	1.82612	2	101	1.0663	2	106	2.20003
2	67	0.857963	2	102	0.569108	2	108	0.784414	2	102	1.53772	2	107	2.24672
2	68	0.732658	2	103	0.613785	2	109	1.51771	2	103	2.18902	2	108	2.01126
2	69	0.819251	2	104	1.55092	2	110	0.40569	2	104	0.706427	2	109	2.57667
2	70	1.30912	2	105	0.266398	2	111	0.862789	2	105	2.16021	2	110	1.84013
2	71	0.671357	2	106	0.237956	2	112	2.00994	3	1	1.20209	2	111	1.73169
2	72	0.828416	2	107	0.254809	2	113	0.564446	3	2	1.49541	2	112	1.11069
2	73	0.598843	2	108	0.536326	2	114	0.254809	3	3	1.30681	2	113	2.34505
2	74	0.905902	2	109	1.84933	2	115	1.48018	3	4	0.973781	2	114	2.48525
2	75	0.765415	2	110	0.284222	2	116	0.503658	3	5	0.965215	2	115	0.817868
2	76	0.828416	3	1	1.09529	2	117	1.46351	3	6	1.25102	2	116	0.856201
2	77	0.55296	3	2	1.26154	2	118	0.4158	3	7	1.19327	2	117	1.24285
2	78	0.60636	3	3	1.10182	3	1	1.20052	3	8	1.23615	2	118	1.92789
2	79	0.879687	3	4	1.15468	3	2	1.22048	3	9	1.12856	2	119	1.68238
2	80	0.815557	3	5	1.27878	3	3	0.994494	3	10	1.20523	2	120	2.24891
2	81	0.667409	3	6	1.19958	3	4	1.09322	3	11	0.901725	2	121	1.61693
2	82	1.46763	3	7	1.01218	3	5	1.20272	3	12	1.25494	2	122	1.14219
2	83	0.740346	3	8	1.40777	3	6	1.30623	3	13	1.23798	2	123	1.50922
2	84	0.6144	3	9	1.25223	3	7	1.44899	3	14	1.27612	2	124	1.93512
2	85	0.701601	3	10	1.41365	3	8	1.09356	3	15	0.954597	2	125	0.758479
2	86	0.697283	3	11	1.27553	3	9	0.842423	3	16	1.1612	2	126	0.942258
2	87	0.6508	3	12	1.06736	3	10	1.14812	3	17	0.927724	2	127	1.63111
2	88	0.534916	3	13	1.02772	3	11	1.32545	3	18	1.45808	2	128	2.39868
2	89	0.749467	3	14	1.11408	3	12	1.19737	3	19	1.50597	2	129	1.31516
2	90	0.603865	3	15	1.1751	3	13	1.19863	3	20	1.39565	2	130	2.46021
2	91	0.774242	3	16	1.09529	3	14	1.22449	3	21	1.33199	2	131	2.34553
2	92	0.882686	3	17	1.3351	3	15	1.21738	3	22	1.19295	3	1	1.29433
2	93	0.937841	3	18	1.33057	3	16	1.02146	3	23	1.37741	3	2	1.2879
2	94	0.636727	3	19	1.04629	3	17	1.02735	3	24	1.25614	3	3	1.12789
2	95	0.612554	3	20	1.03358	3	18	0.960117	3	25	1.11679	3	4	1.25434
2	96	0.582871	3	21	1.02625	3	19	1.38833	3	26	1.09356	3	5	1.00956
2	97	0.876678	3	22	1.35809	3	20	1.35892	3	27	1.47302	3	6	0.956572
2	98	0.473527	3	23	1.47763	3	21	1.5182	3	28	1.02183	3	7	1.36281
2	99	0.641453	3	24	1.13256	3	22	1.26004	3	29	1.13423	3	8	1.37466
2	100	0.937439	3	25	1.03139	3	23	1.32232	3	30	0.851781	3	9	1.13223
2	101	0.670231	3	26	0.847338	3	24	1.49768	3	31	1.57123	3	10	0.965606
2	102	0.55907	3	27	1.33142	3	25	1.29666	3	32	1.22388	3	11	0.913785
2	103	0.637912	3	28	1.04086	3	26	1.26393	3	33	1.54091	3	12	1.58986
2	104	0.565115	3	29	1.03686	3	27	1.38124	3	34	1.5946	3	13	1.28438
2	105	0.621122	3	30	1.25314	3	28	1.42827	3	35	0.801551	3	14	1.47916
2	106	0.482998	3	31	1.16865	3	29	0.904233	3	36	1.5249	3	15	1.25163
2	107	0.403825	3	32	1.48527	3	30	1.56883	3	37	1.46583	3	16	1.09632
2	108	0.496107	3	33	0.947054	3	31	1.21179	3	38	1.18501	3	17	1.65797
2	109	0.521336	3	34	0.965996	3	32	1.61577	3	39	1.6566	3	18	1.71108
2	110	0.479862	3	35	1.25464	3	33	1.5387	3	40	0.832507	3	19	1.41152
2	111	0.61132	3	36	1.269	3	34	1.52118	3	41	1.16542	3	20	1.56618
2	112	0.452325	3	37	1.30363	3	35	1.02551	3	42	1.60992	3	21	1.19737
2	113	0.304733	3	38	0.867589	3	36	1.49414	3	43	1.71262	3	22	1.34692
2	114	0.360355	3	39	1.02035	3	37	1.47635	3	44	1.55238	3	23	1.56979
2	115	0.335397	3	40	1.16445	3	38	1.58391	3	45	0.708561	3	24	1.67924
2	116	0.856642	3	41	1.36723	3	39	0.912958	3	46	1.41845	3	25	1.71703
2	117	0.427439	3	42	0.846446	3	40	0.912958	3	47	1.54848	3	26	1.08072
2	118	0.430957	3	43	1.52019	3	41	1.53747	3	48	0.74745	3	27	1.2288
2	119	0.292082	3	44	0.980349	3	42	1.48171	3	49	1.53821	3	28	1.27108
2	120	0.38073	3	45	1.41205	3	43	1.60027	3	50	1.57627	3	29	1.4784
2	121	0.454822	3	46	1.09356	3	44	1.32146	3	51	0.792552	3	30	1.01106
2	122	1.83602	3	47	1.10319	3	45	1.52737	3	52	1.69579	3	31	1.05634
2	123	0.315685	3	48	0.871063	3	46	1.32517	3	53	0.512573	3	32	1.59152
2	124	0.233148	3	49	1.08525	3	47	1.63042	3	54	1.75658	3	33	1.73017
2	125	0.262112	3	50	1.43696	3	48	1.44899	3	55	1.70821	3	34	0.816944
2	126	0.24576	3	51	1.53182	3	49	1.42164	3	56	1.82654	3	35	0.936633
2	127	0.244219	3	52	0.68251	3	50	1.25644	3	57	0.963257	3	36	0.826591
2	128	0.207445	3	53	1.25434	3	51	1.56159	3	58	1.38941	3	37	1.11374
3	1	1.03832	3	54	1.43381	3	52	0.981888	3	59	1.63804	3	38	1.58939
3	2	1.14087	3	55	1.40239	3	53	1.67112	3	60	1.7029	3	39	1.20083
3	3	1.04086	3	56	1.00582	3	54	1.55165	3	61	1.71549	3	40	1.60827
3	4	1.15664	3	57	0.773266	3	55	1.58296	3	62	1.78282	3	41	1.54042
3	5	1.21893	3	58	1.41125	3	56	1.3886	3	63	1.7959	3	42	1.77241
3	6	1.15239	3	59	1.17638	3	57	1.41071	3	64	0.767386	3	43	1.53993
3	7	1.19832	3	60	0.903398	3	58	1.69735	3	65	0.753987	3	44	1.67428
3	8	1.1001	3	61	0.790645	3	59	1.56232	3	66	1.86195	3	45	0.904233
3	9	1.08211	3	62	1.3943	3	60	1.44769	3	67	1.76302	3	46	1.57842
3	10	1.25614	3	63	1.34046	3	61	1.64952	3	68	0.7718	3	47	1.79968
3	11	1.19105	3	64	1.25464	3	62	1.61179	3	69	1.3785	3	48	1.84974
3	12	1.20335	3	65	1.45368	3	63	1.63712	3	70	1.77985	3	49	1.94562
3	13	1.04881	3	66	0.800137	3	64	1.72164	3	71	0.642628	3	50	1.81201
3	14	0.930568	3	67	1.18915	3	65	1.49944	3	72	1.80219	3	51	1.01068
3	15	1.10182	3	68	1.14384	3	66	1.23187	3	73	1.79401	3	52	2.08661
3	16	0.98649	3	69	0.710689	3	67	1.66864	3	74	1.88532	3	53	1.97107
3	17	1.2474	3	70	1.05634	3	68	0.790167	3	75	1.78515	3	54	2.11464
3	18	0.959724	3	71	1.11035	3	69	1.66252	3	76	1.29608	3	55	1.70489
3	19	0.956572	3	72	0.73728	3	70	1.55699	3	77	1.79716	3	56	0.740856
3	20	0.992974	3	73	1.59365	3	71	0.625965	3	78	1.8475	3	57	2.01557
3	21	1.05634	3	74	0.72228	3	72	1.41446	3	79	1.93629	3	58	1.8479
3	22	1.06701	3	75	0.79493	3	73	1.60004	3	80	1.84831	3	59	1.64884
3	23	1.06311	3	76	1.43906	3	74	1.03977	3	81	1.9394	3	60	1.99543
3	24	1.18182	3	77	0.836126	3	75	1.59128	3	82	1.84422	3	61	0.88183
3	25	1.03212	3	78	0.689115	3	76	1.07581	3	83	1.8666	3	62	2.11839
3	26	0.95341	3	79	0.679739	3	77	1.68216	3	84	1.95356	3	63	0.85576
3	27	1.08211	3	80	0.793504	3	78	1.5972	3	85	1.8585	3	64	1.91768
3	28	1.16445	3	81	0.602613	3	79	1.70223	3	86	1.95395	3	65	2.07682
3	29	1.16185	3	82	0.946655	3	80	1.69468	3	87	1.69712	3	66	1.91886
3	30	1.16768	3	83	0.580925	3	81	1.49717	3	88	0.462231	3	67	2.05232
3	31	0.994114	3	84	1.46274	3	82	1.5777	3	89	0.689662	3	68	0.06144
3	32	1.1049	3	85	0.661159	3	83	1.59579	3	90	1.24437	3	69	1.95819
3	33	1.01106	3	86	1.11205	3	84	1.42244	3	91	1.07792	3	70	1.81014
3	34	1.20929	3	87	0.482998	3	85	1.6362	3	92	0.655424	3	71	2.0996
3	35	0.878828	3	88	0.638503	3	86	0.602613	3	93	2.01707	3	72	1.985
3	36	0.941858	3	89	1.50872	3	87	0.724888	3	94	0.778132	3	73	1.95182
3	37	1.11273	3	90	0.467106	3	88	1.80471	3	95	0.821092	3	74	2.11053
3	38	0.831145	3	91	1.63597	3	89	0.601359	3	96	1.73038	3	75	2.02323
3	39	0.918729	3	92	1.8781	3	90	1.79464	3	97	0.632564	3	76	1.96281
3	40	1.27108	3	93	0.646143	3	91	1.68103	3	98	2.02361	3	77	2.23932
3	41	0.947452	3	94	0.517703	3	92	1.74883				3	78	2.17362
3	42	0.960117	3	95	0.477496	3	93	1.6727				3	79	2.03996
3	43	1.15566	3	96	0.328575	3	94	1.71395				3	80	2.26546
3	44	1.12789	3	97	0.535622	3	95	0.544013				3	81	2.08697
3	45	1.07722	3	98	0.299737	3	96	0.539834				3	82	2.16806
3	46	0.953806	3	99	0.905902	3	97	0.793504				3	83	2.163
3	47	0.892045	3	100	0.376743	3	98	0.443901				3	84	1.93492
3	48	0.958149	3	101	1.82984	3	99	1.76751				3	85	1.43565
3	49	1.12856	3	102	1.26334	3	100	0.499141				3	86	2.39253
3	50	0.900049				3	101	0.79872				3	87	2.45576
3	51	0.89963				3	102	0.538433				3	88	2.02529
3	52	0.940253				3	103	0.508135				3	89	1.88632
3	53	1.15827				3	104	1.8319				3	90	2.35613
3	54	0.903398				3	105	1.01068				3	91	2.61838
3	55	0.974556				3	106	0.359306				3	92	0.850007
3	56	0.994494				3	107	0.431832				3	93	2.22019
3	57	0.994494										3	94	2.05048
3	58	0.916672										3	95	2.15794
3	59	1.01106										3	96	2.23982
3	60	1.00807										3	97	2.0043
3	61	0.951428										3	98	2.15654
3	62	0.999793										3	99	2.06058
3	63	0.950634										3	100	1.65729
3	64	0.796827										3	101	2.21474
3	65	0.916672										3	102	2.40214
3	66	0.845107										3	103	0.762451
3	67	0.834771										3	104	1.22757
3	68	1.01292										3	105	2.60494
3	69	0.825677										3	106	1.84729
3	70	0.784895										3	107	0.563777
3	71	1.01218
3	72	0.966778
3	73	0.948647
3	74	0.765415
3	75	0.924871
3	76	0.89458
3	77	0.935826
3	78	0.752483
3	79	0.875817
3	80	0.801551
3	81	0.853994
3	82	0.821552
3	83	0.790645
3	84	0.745933
3	85	0.953806
3	86	0.873659
3	87	0.961296
3	88	0.776189
3	89	0.752483
3	90	0.641453
3	91	0.788254
3	92	0.800608
3	93	0.732658
3	94	0.658871
3	95	0.783451
3	96	0.66854
3	97	0.237956
3	98	1.01516
3	99	0.776189
3	100	0.74745
3	101	0.892468
3	102	0.610703
3	103	0.706427
3	104	0.633756
3	105	0.658298
3	106	0.878399
3	107	0.673602
3	108	1.18054
3	109	0.573733
3	110	0.55296
3	111	0.704286
3	112	0.580925
3	113	1.53058
3	114	0.655424
3	115	0.676956
3	116	0.60449
3	117	1.16477
3	118	0.648476
3	119	0.516242
3	120	1.22726
3	121	0.588671
3	122	0.517703
3	123	0.443901
3	124	0.482998
3	125	0.582223
3	126	0.314486
3	127	0.658298
3	128	0.444751
3	129	0.314486
3	130	0.290787
3	131	0.292082
3	132	0.492288
3	133	0.580925
3	134	0.523504
3	135	0.748459
3	136	0.270615

## Sheet: Figure 1. d
Phage T7 (figure 1. d)
NOATB			Cp 7.5 ng/mL			Cp 10			Cp 12.5			Cp 15
Plate number	Lysis plaque number	Radius (mm)	Plate number	Lysis plaque number	Radius (mm)	Plate number	Lysis plaque number	Radius (mm)	Plate number	Lysis plaque number	Radius (mm)	Plate number	Lysis plaque number	Radius (mm)
1	1	3.50567	1	1	3.59805	1	1	5.19772	1	1	5.08589	1	1	6.15558
1	2	4.27876	1	2	4.83792	1	2	4.59967	1	2	5.55267	1	2	6.13613
1	3	3.61264	1	3	3.24311	1	3	5.75202	1	3	5.30955	1	3	4.55591
1	4	2.97082	1	4	5.06644	1	4	5.45056	1	4	5.66936	1	4	5.68395
1	5	4.235	1	5	5.04213	1	5	5.58184	1	5	5.55267	1	5	3.90437
1	6	3.89951	1	6	4.77471	1	6	4.40518	1	6	5.72284	2	1	4.73581
1	7	4.64343	1	7	4.92544	1	7	5.82981	1	7	5.14424	2	2	5.74715
1	8	4.14748	1	8	4.43435	1	8	3.97244	1	8	5.70339	2	3	5.21717
1	9	4.54618	2	1	4.28362	1	9	5.72284	1	9	5.00323	2	4	5.49918
1	10	4.32252	2	2	2.82009	1	10	6.10696	1	10	4.94975	2	5	5.8444
1	11	2.55267	2	3	3.92382	1	11	5.5478	1	11	5.79578	2	6	4.94975
1	12	3.80713	2	4	5.23176	1	12	4.76498	2	1	4.56563	2	7	3.88492
1	13	4.33711	2	5	5.42625	2	1	4.60939	2	2	6.05834	2	8	5.08103
2	1	4.02593	2	6	4.91085	2	2	3.55429	2	3	5.65477	3	1	5.27552
2	2	4.65802	2	7	4.69691	2	3	5.53322	2	4	5.47001	3	2	3.94813
2	3	4.61426	2	8	5.43597	2	4	2.47001	2	5	4.58022	3	3	5.65477
2	4	3.89465	2	9	4.98865	2	5	4.3128	2	6	5.22203	3	4	5.11506
2	5	4.70664	2	10	3.282	2	6	6.08265	2	7	4.29335	3	5	5.04699
2	6	1.34198	3	1	4.81361	2	7	4.83792	2	8	4.99351
2	7	4.43921	3	2	5.12965	2	8	4.38087	2	9	4.93516
2	8	3.69043	3	3	5.19772	3	1	4.98865	2	10	5.42625
3	1	3.95785	3	4	5.02754	3	2	4.97406	2	11	3.58832
3	2	4.39059	3	5	4.33225	3	3	4.92544	2	12	5.55753
3	3	4.14748	3	6	4.50729	3	4	4.94489	2	13	5.78119
3	4	2.14424	3	7	3.56401	3	5	4.91085	2	14	4.16693
3	5	4.58022	3	8	4.73095	3	6	5.77147	2	15	3.2188
3	6	4.34197	3	9	4.09886	3	7	5.3679	3	1	4.38087
3	7	4.35169				3	8	5.42625	3	2	4.59481
						3	9	4.88654	3	3	5.43597
						3	10	2.14911	3	4	5.04699
						3	11	5.45056	3	5	5.50404
						3	12	5.29497	3	6	4.97892
						3	13	5.35818	3	7	5.69853
						3	14	4.91571	3	8	5.89788
						3	15	4.59481	3	9	5.82981
						3	16	5.43111
						3	17	4.15721

## Sheet: Figure 1. e
Phage T5 (Figure 1. e)
Untreated			Cz 60 ng/mL			Cz 80 ng/mL			Cz 100 ng/mL			Cz 120 ng/mL
Plate number	Lysis plaque number	Radius (mm)	Plate number	Lysis plaque number	Radius (mm)	Plate number	Lysis plaque number	Radius (mm)	Plate number	Lysis plaque number	Radius (mm)	Plate number	Lysis plaque number	Radius (mm)
1	1	1.31229	1	1	1.37274	1	1	1.53058	1	1	1.42562	1	1	1.39077
1	2	1.24437	1	2	1.19263	1	2	1.45731	1	2	1.22542	1	2	1.5192
1	3	1.35363	1	3	1.3528	1	3	1.22449	1	3	1.17188	1	3	1.66229
1	4	1.24072	1	4	0.957755	1	4	0.970285	1	4	1.20429	1	4	1.48146
1	5	1.32488	1	5	1.2121	1	5	1.38151	1	5	1.24467	1	5	1.87548
1	6	1.29666	1	6	1.05812	1	6	1.09942	1	6	1.69512	1	6	0.985342
1	7	1.38124	1	7	0.85311	1	7	1.62532	1	7	1.08072	1	7	1.46015
1	8	1.30218	1	8	1.08594	1	8	1.20898	1	8	1.16865	1	8	1.03686
1	9	1.37247	1	9	1.18054	1	9	1.29229	1	9	0.971063	1	9	1.79359
1	10	0.994114	1	10	1.30247	1	10	1.29112	1	10	1.27375	1	10	1.62346
1	11	0.964823	1	11	1.15304	1	11	1.14186	1	11	1.75486	1	11	1.88151
1	12	1.17188	1	12	1.13323	1	12	1.46532	1	12	1.39754	1	12	1.56232
1	13	1.22141	1	13	1.60357	1	13	1.47123	1	13	1.32631	1	13	0.982656
1	14	1.20617	1	14	1.26064	1	14	1.41845	1	14	1.38941	1	14	1.63204
1	15	1.18629	1	15	1.1205	1	15	1.40428	1	15	1.4812	1	15	1.95568
1	16	1.13789	1	16	1.14648	1	16	1.33821	1	16	1.15892	1	16	1.91492
1	17	1.28995	1	17	1.0567	1	17	1.43906	1	17	1.31286	1	17	1.66569
1	18	1.12185	1	18	1.3567	1	18	1.30854	1	18	1.5998	1	18	0.833413
1	19	1.2211	1	19	1.3206	1	19	1.43459	1	19	1.62926	1	19	1.88452
1	20	0.950634	1	20	1.04412	1	20	1.26304	1	20	1.70112	1	20	1.7739
1	21	1.13556	1	21	1.23768	1	21	1.6281	1	21	1.4666	1	21	1.84218
1	22	1.29375	1	22	1.15827	1	22	1.70068	1	22	1.58986	1	22	1.69779
1	23	1.20303	1	23	0.915848	1	23	1.17059	1	23	1.30912	1	23	1.51771
1	24	1.02625	1	24	0.844214	1	24	1.3045	1	24	1.69088	1	24	2.02789
1	25	1.10421	1	25	0.788254	1	25	0.887803	1	25	1.21986	1	25	1.63065
1	26	1.1349	1	26	0.913785	1	26	1.3592	1	26	1.14285	1	26	1.89291
1	27	1.20804	1	27	1.13789	1	27	1.57651	1	27	1.50346	1	27	1.85341
1	28	1.28202	1	28	1.23798	1	28	1.30739	1	28	1.71461	1	28	2.03291
1	29	0.986873	1	29	1.10967	1	29	1.3924	1	29	1.12218	1	29	1.8787
1	30	1.36308	1	30	1.19263	1	30	1.56256	1	30	1.38588	1	30	1.79611
1	31	1.20523	1	31	1.3905	1	31	1.67609	1	31	1.82468	1	31	2.76357
1	32	1.18629	1	32	1.17317	1	32	1.4949	1	32	1.71372	1	32	1.81472
1	33	0.958149	1	33	0.886526	1	33	1.1402	1	33	1.84136	1	33	1.38261
1	34	1.38887	1	34	1.09529	1	34	1.35892	1	34	1.07932	1	34	1.72054
1	35	0.869761	1	35	0.953014	1	35	1.71395	1	35	1.41872	1	35	2.01838
1	36	0.935019	1	36	1.23095	1	36	1.548	1	36	1.76537	1	36	1.62996
1	37	1.248	1	37	1.12755	1	37	1.35447	1	37	1.74342	1	37	2.41311
1	38	1.18469	1	38	1.16542	1	38	1.06877	1	38	1.48375	1	38	1.94872
1	39	1.0567	1	39	1.28438	1	39	1.49364	1	39	1.70046	1	39	2.0987
1	40	1.22603	1	40	1.06453	1	40	1.34187	1	40	1.45238	1	40	1.72032
1	41	0.794455	1	41	1.00281	1	41	1.36751	1	41	1.78218	1	41	1.23003
1	42	0.959724	1	42	1.00469	1	42	1.0977	1	42	1.84913	1	42	1.6666
1	43	1.03541	1	43	1.23279	1	43	1.50672	1	43	1.79926	1	43	1.91689
1	44	0.907151	1	44	1.08803	1	44	0.699445	1	44	1.21986	1	44	2.33294
1	45	1.15827	1	45	1.2474	1	45	1.30797	1	45	1.68887	1	45	1.56014
1	46	1.05777	1	46	0.823388	1	46	1.4235	1	46	1.87085	1	46	1.9657
1	47	1.11848	1	47	1.30565	1	47	1.4456	1	47	1.87387	1	47	2.01238
1	48	1.18692	1	48	1.04376	1	48	1.71483	1	48	1.74689	1	48	2.29427
1	49	1.1309	1	49	0.765908	1	49	1.32943	1	49	1.8963	1	49	2.20774
1	50	1.25494	1	50	1.38397	1	50	1.65455	1	50	1.89451	1	50	2.15005
1	51	0.910888	1	51	1.42324	1	51	1.67721	1	51	1.69401	1	51	2.08516
1	52	1.14911	1	52	0.826134	1	52	1.39727	1	52	1.83664	1	52	2.30281
1	53	0.961296	1	53	0.762451	1	53	1.17252	1	53	1.54702	1	53	1.968
1	54	1.07441	1	54	1.31946	1	54	1.51596	1	54	1.51994	1	54	2.41045
1	55	1.22141	1	55	1.36114	1	55	1.42959	1	55	1.82901	1	55	1.86579
1	56	0.974168	1	56	0.9216	1	56	1.56714	1	56	1.68485	1	56	2.19832
1	57	0.917495	1	57	1.22972	1	57	1.72492	1	57	1.77879	1	57	1.88672
1	58	1.16185	1	58	1.17606	1	58	1.51895	1	58	1.04592	1	58	2.52084
1	59	1.00168	1	59	1.00582	1	59	1.30854	1	59	1.03102	1	59	2.35949
1	60	1.10455	1	60	1.48553	1	60	1.44116	1	60	0.925279	1	60	1.19263
1	61	1.06026	1	61	0.83838	1	61	0.907567	1	61	2.03254	1	61	2.45283
1	62	1.29491	1	62	0.799665	1	62	1.34636	1	62	1.98424	1	62	1.3317
1	63	1.03686	1	63	0.706961	1	63	1.17317	1	63	1.45134	1	63	2.16997
1	64	1.00168	1	64	0.769351	1	64	1.51621	1	64	0.961688	1	64	2.11268
1	65	0.951825	1	65	0.640864	1	65	1.21862	1	65	1.94388	1	65	2.68093
1	66	0.887803	1	66	1.24619	1	66	1.49768	1	66	1.1242	1	66	2.15251
1	67	1.1242	1	67	0.699445	1	67	1.51322	1	67	1.73757	1	67	2.11179
1	68	1.00881	1	68	0.683615	1	68	0.882686	1	68	1.87427	1	68	2.17258
1	69	0.993354	1	69	1.10558	1	69	1.48095	1	69	2.16073	1	69	2.19488
1	70	0.834771	1	70	0.549536	1	70	1.49136	1	70	1.96224	1	70	1.97068
1	71	1.07546	1	71	1.50371	1	71	1.50647	1	71	1.84279	1	71	2.34649
1	72	1.00769	1	72	1.19105	1	72	1.60757	1	72	1.63965	1	72	1.44299
1	73	0.856201	1	73	0.799665	1	73	1.36197	1	73	2.1255	1	73	2.06917
1	74	0.837479	1	74	0.234762	1	74	1.62416	1	74	1.80366	1	74	2.18868
1	75	0.832507	1	75	0.80765	1	75	1.51023	1	75	2.02733	1	75	2.00072
1	76	1.12286	1	76	0.861476	1	76	1.51222	1	76	2.18194	1	76	2.31263
1	77	0.978035	1	77	0.535622	1	77	1.37109	1	77	1.97202	1	77	1.9495
1	78	0.985342	1	78	0.656575	1	78	1.24528	1	78	1.57723	1	78	2.26779
1	79	1.14252	1	79	1.45886	1	79	0.525662	1	79	1.75379	1	79	2.47245
1	80	0.873227	1	80	0.674162	1	80	0.646143	1	80	2.018	1	80	2.3263
1	81	0.939852	1	81	1.4032	1	81	1.63942	1	81	1.84974	1	81	1.9316
1	82	0.904651	1	82	1.12487	1	82	0.755987	1	82	1.90325	1	82	2.38384
1	83	1.06169	1	83	0.677514	1	83	1.51272	1	83	2.29312	1	83	2.28801
1	84	0.837479	1	84	0.459775	1	84	1.27642	1	84	1.95954	1	84	2.40277
1	85	1.30594	1	85	0.548161	1	85	1.66886	1	85	1.89729	1	85	2.11892
1	86	1.03102	1	86	0.24576	1	86	1.19105	1	86	2.17432	1	86	2.30625
1	87	0.887803	1	87	0.488438	1	87	1.15206	1	87	2.0646	1	87	2.18177
1	88	1.27345	1	88	0.396276	1	88	1.6709	1	88	2.02454	1	88	1.92259
1	89	0.918729	1	89	0.389551	1	89	1.14285	1	89	1.87105	1	89	2.19711
1	90	0.863227	1	90	1.0849	1	90	1.07406	1	90	2.09239	1	90	2.07736
1	91	0.93945	1	91	0.273391	1	91	1.22603	1	91	1.80303	1	91	2.15881
1	92	0.836577	1	92	0.809984	1	92	1.7919	1	92	2.13047	1	92	1.49009
1	93	1.06062	1	93	1.17862	1	93	0.842423	1	93	1.97947	1	93	2.02379
1	94	0.847783	1	94	0.340978	1	94	0.885248	1	94	1.92004	1	94	1.9318
1	95	0.857083	1	95	0.837029	1	95	0.628973	1	95	0.523504	1	95	2.22799
1	96	0.870195	1	96	0.348642	1	96	1.71681	1	96	1.94523	1	96	1.51646
1	97	1.1151	1	97	0.216353	1	97	1.44978	1	97	2.00938	1	97	0.889502
1	98	0.939048	1	98	0.207445	1	98	1.0159	1	98	1.68798	1	98	2.56419
1	99	0.973393	2	1	1.36778	1	99	0.622942	1	99	1.80219	1	99	1.36031
1	100	1.20742	2	2	1.3071	1	100	0.431832	1	100	1.79274	1	100	2.22952
1	101	0.952617	2	3	1.4443	1	101	0.403825	1	101	1.7843	1	101	2.14284
1	102	0.745933	2	4	1.12588	1	102	1.03759	1	102	1.93219	1	102	2.6032
1	103	1.10763	2	5	1.24194	1	103	0.565782	1	103	1.97852	1	103	2.27411
1	104	0.974556	2	6	1.22849	1	104	0.379737	1	104	2.01069	1	104	2.54335
1	105	0.895424	2	7	1.12856	1	105	2.18281	1	105	2.00053	1	105	2.37512
1	106	1.07441	2	8	1.19042	1	106	1.4702	1	106	2.12622	1	106	2.64192
1	107	1.63781	2	9	1.50522	2	1	0.920781	1	107	2.06241	1	107	2.3015
1	108	0.890774	2	10	1.34103	2	2	1.08281	1	108	2.23662	1	108	1.90345
1	109	0.790645	2	11	1.2474	2	3	1.47558	1	109	1.72864	1	109	1.90385
1	110	0.991071	2	12	1.09529	2	4	1.34832	1	110	2.28537	1	110	2.30674
1	111	0.93623	2	13	1.35391	2	5	1.46609	1	111	2.0305	1	111	2.55638
1	112	0.719137	2	14	1.13056	2	6	1.25825	1	112	2.09257	1	112	2.81272
1	113	0.782004	2	15	1.04195	2	7	1.52019	1	113	2.4164	1	113	0.664007
1	114	0.991452	2	16	1.0013	2	8	1.3246	1	114	2.73197	1	114	0.648476
1	115	0.973781	2	17	0.965996	2	9	1.33651	1	115	2.11625	1	115	2.04845
1	116	0.835675	2	18	1.3458	2	10	1.28467	1	116	2.21321	1	116	2.38495
1	117	1.14516	2	19	1.42483	2	11	1.14714	1	117	2.27046	1	117	1.9726
1	118	0.808117	2	20	1.36003	2	12	0.935826	1	118	2.27494	1	118	2.51799
1	119	0.692394	2	21	1.50772	2	13	1.12521	1	119	1.8789	1	119	1.61857
1	120	1.31372	2	22	1.10319	2	14	0.965996	1	120	2.14917	1	120	2.00675
1	121	0.809051	2	23	1.37026	2	15	0.923237	1	121	0.840629	1	121	0.89921
1	122	0.651959	2	24	0.993734	2	16	1.10967	1	122	0.634351	1	122	0.289486
1	123	0.575047	2	25	1.08316	2	17	1.19706	1	123	0.288179	2	1	1.12151
1	124	1.18406	2	26	1.53083	2	18	1.17156	1	124	1.11307	2	2	1.63965
1	125	0.66854	2	27	1.35056	2	19	1.54507	1	125	0.997526	2	3	2.05948
1	126	0.68692	2	28	0.891198	2	20	0.825677	1	126	1.36751	2	4	1.65888
1	127	0.619296	2	29	1.48857	2	21	1.33849	1	127	0.740346	2	5	1.72689
1	128	0.567115	2	30	1.27966	2	22	1.28291	1	128	1.67067	2	6	0.267811
1	129	0.691303	2	31	1.17188	2	23	1.13523	1	129	1.76964	2	7	1.76045
1	130	0.968338	2	32	1.37686	2	24	1.42244	1	130	0.761955	2	8	1.87327
1	131	0.691848	2	33	1.2693	2	25	1.0452	1	131	0.71756	2	9	1.57818
1	132	0.45149	2	34	1.39375	2	26	1.1866	1	132	0.886526	2	10	0.332004
1	133	0.329722	2	35	1.40857	2	27	1.27701	1	133	1.28731	2	11	1.23768
1	134	0.920781	2	36	1.43038	2	28	1.02846	1	134	2.55165	2	12	1.11239
1	135	0.3072	2	37	1.12487	2	29	1.20303	1	135	1.05848	2	13	1.65272
1	136	0.483779	2	38	1.35363	2	30	1.42615	1	136	1.94193	2	14	1.27523
1	137	0.634946	2	39	1.34299	2	31	0.933403	2	1	1.34888	2	15	1.76815
1	138	0.68582	2	40	1.18501	2	32	1.42324	2	2	1.15272	2	16	1.89709
1	139	1.00469	2	41	1.40616	2	33	1.31573	2	3	1.09425	2	17	1.6132
1	140	0.342084	2	42	1.49414	2	34	1.53453	2	4	1.42005	2	18	1.78536
1	141	0.299737	2	43	1.54604	2	35	1.20929	2	5	1.86276	2	19	1.89331
1	142	0.389551	2	44	1.36806	2	36	1.55651	2	6	1.18054	2	20	0.320432
2	1	1.25855	2	45	1.24952	2	37	1.42879	2	7	1.14911	2	21	1.94814
2	2	1.28291	2	46	1.30392	2	38	0.956966	2	8	1.27789	2	22	1.83314
2	3	1.15957	2	47	1.52069	2	39	1.41659	2	9	1.60075	2	23	1.78747
2	4	1.20773	2	48	1.07617	2	40	1.44873	2	10	1.50497	2	24	1.80219
2	5	1.28672	2	49	1.39727	2	41	0.892891	2	11	1.0013	2	25	1.72427
2	6	1.02735	2	50	1.25434	2	42	1.01776	2	12	2.07773	2	26	2.08986
2	7	1.20052	2	51	1.52342	2	43	1.37219	2	13	1.69557	2	27	1.82592
2	8	1.38724	2	52	0.840629	2	44	1.04773	2	14	1.32117	2	28	2.3015
2	9	1.32858	2	53	1.22171	2	45	1.16994	2	15	1.50472	2	29	1.87064
2	10	1.30305	2	54	1.38015	2	46	1.44456	2	16	1.32003	2	30	1.72339
2	11	1.17477	2	55	0.883541	2	47	1.36502	2	17	1.81991	2	31	1.43249
2	12	1.37796	2	56	0.88183	2	48	1.61226	2	18	1.57531	2	32	1.80303
2	13	1.12621	2	57	1.57675	2	49	1.6223	2	19	1.72142	2	33	2.58414
2	14	1.04448	2	58	1.51969	2	50	1.61038	2	20	1.06771	2	34	1.67721
2	15	1.13256	2	59	1.63942	2	51	1.53747	2	21	1.76387	2	35	1.79148
2	16	1.19548	2	60	1.47558	2	52	1.6078	2	22	1.56135	2	36	2.37082
2	17	1.16801	2	61	0.803432	2	53	1.52019	2	23	1.59531	2	37	1.15272
2	18	1.35864	2	62	1.57003	2	54	1.34328	2	24	2.0951	2	38	2.35693
2	19	1.26244	2	63	1.54726	2	55	1.32574	2	25	1.91905	2	39	2.83224
2	20	1.0567	2	64	1.57171	2	56	1.53502	2	26	1.65113	2	40	2.00957
2	21	1.04845	2	65	1.00281	2	57	1.57986	2	27	1.58558	2	41	2.3638
2	22	1.12956	2	66	1.5901	2	58	1.27937	2	28	1.65318	2	42	2.35981
2	23	0.982656	2	67	1.69824	2	59	1.15206	2	29	1.7029	2	43	2.53502
2	24	1.21676	2	68	1.38887	2	60	1.5657	2	30	1.68753	2	44	2.17484
2	25	1.1151	2	69	1.5192	2	61	1.47149	2	31	1.46686	2	45	1.86316
2	26	1.17862	2	70	0.83973	2	62	1.44873	2	32	1.65911	2	46	1.99088
2	27	1.05491	2	71	1.25072	2	63	1.18883	2	33	0.72228	2	47	1.97126
2	28	1.11645	2	72	0.94984	2	64	1.70666	2	34	1.89032	2	48	1.50672
2	29	1.0452	2	73	1.40804	2	65	1.66252	2	35	1.6949	2	49	0.260668
2	30	1.28936	2	74	1.51197	2	66	1.25825	2	36	1.78663	2	50	2.11981
2	31	1.1612	2	75	1.37274	2	67	1.47174	2	37	1.69668	2	51	2.29559
2	32	1.26751	2	76	1.25945	2	68	1.42879	2	38	1.04629	2	52	2.11678
2	33	1.17284	2	77	0.826591	2	69	1.5012	2	39	1.95395	2	53	1.84095
2	34	0.955782	2	78	1.62067	2	70	1.6216	2	40	1.70777	2	54	2.19454
2	35	1.08525	2	79	0.81602	2	71	1.38941	2	41	1.76601	2	55	2.50672
2	36	1.04845	2	80	1.31545	2	72	1.11103	2	42	1.79253	2	56	2.205
2	37	1.16282	2	81	1.65569	2	73	1.68753	2	43	1.67699	2	57	2.2997
2	38	0.92935	2	82	1.40481	2	74	1.79316	2	44	1.68641	2	58	2.34231
2	39	1.20523	2	83	1.39862	2	75	1.48933	2	45	1.65797	2	59	2.17275
2	40	1.18214	2	84	1.39348	2	76	1.67248	2	46	0.692939	2	60	1.51397
2	41	0.841078	2	85	1.09114	2	77	1.58986	2	47	1.59034	2	61	2.05966
2	42	0.987255	2	86	0.851338	2	78	1.51172	2	48	1.83334	2	62	2.53309
2	43	1.07967	2	87	1.536	2	79	1.67428	2	49	2.03514	2	63	2.42824
2	44	1.05132	2	88	1.35168	2	80	1.70046	2	50	2.04088	2	64	2.45514
2	45	1.20146	2	89	0.782969	2	81	0.533503	2	51	1.89928	2	65	2.25477
2	46	1.00956	2	90	1.61483	2	82	1.92141	2	52	2.44513	2	66	2.55859
2	47	0.901306	2	91	1.27138	2	83	1.51222	2	53	1.86032	2	67	2.27511
2	48	0.951031	2	92	1.46377	2	84	1.93824	2	54	2.06625	2	68	2.51109
2	49	0.922419	2	93	0.790167	2	85	1.77603	2	55	2.04956	2	69	2.01987
2	50	1.00582	2	94	1.35725	2	86	0.681956	2	56	2.14548	2	70	2.17536
2	51	1.44404	2	95	1.35642	2	87	1.29491	2	57	2.03421	2	71	2.31426
2	52	1.10455	2	96	1.56449	2	88	1.42774	2	58	1.40051	2	72	2.20363
2	53	1.06559	2	97	0.708561	2	89	0.49152	2	59	2.25678	2	73	2.30478
2	54	0.937036	2	98	1.25314	2	90	0.772289	2	60	1.29053	2	74	2.12035
2	55	0.895002	2	99	1.74645	2	91	1.89112	2	61	1.93395	2	75	2.27909
2	56	1.06948	2	100	1.73865	2	92	1.81034	2	62	2.11035	2	76	2.33262
2	57	0.945058	2	101	1.49616	2	93	1.72689	2	63	2.11768	2	77	2.69175
2	58	1.04303	2	102	0.782486	2	94	0.713868	2	64	2.1091	2	78	2.60262
2	59	0.964432	2	103	0.518431	2	95	0.873227	2	65	1.98348	2	79	2.55046
2	60	1.02625	2	104	0.861914	2	96	0.900468	2	66	2.05654	2	80	2.04088
2	61	0.920781	2	105	1.53206	2	97	1.64241	2	67	2.04679	2	81	2.23121
2	62	0.981503	2	106	0.883541	2	98	0.628372	2	68	2.36317	2	82	2.60349
2	63	1.18501	2	107	1.68373	2	99	1.56738	2	69	1.90424	2	83	2.65802
2	64	0.813703	2	108	1.50948	2	100	0.759971	2	70	1.83067	2	84	2.47215
2	65	0.972617	2	109	1.36253	2	101	2.5016	2	71	2.03161	2	85	2.48919
2	66	0.911303	2	110	0.984958	2	102	0.746439	2	72	2.05213	2	86	2.62083
2	67	1.00657	2	111	1.6844	2	103	1.25975	2	73	1.07792	2	87	1.95027
2	68	0.908398	2	112	0.699445	2	104	0.773266	2	74	2.26263	2	88	0.357199
2	69	0.933807	2	113	0.89963	2	105	1.82798	2	75	1.93999	2	89	2.18523
2	70	0.884395	2	114	1.75422	2	106	0.619905	2	76	2.02454	2	90	2.38606
2	71	1.07511	2	115	1.53182	3	1	1.41579	2	77	1.92808	2	91	2.40716
2	72	1.03175	2	116	0.373725	3	2	1.31142	2	78	1.11645	2	92	2.32808
2	73	1.04086	2	117	1.41178	3	3	1.04592	2	79	2.14548	2	93	1.94349
2	74	1.05204	2	118	0.698365	3	4	1.30797	2	80	2.12337	2	94	2.40669
2	75	0.877109	2	119	0.461414	3	5	1.02699	2	81	1.61226	2	95	2.25008
2	76	0.892891	2	120	0.349723	3	6	1.12185	2	82	2.13967	2	96	2.16632
2	77	1.21769	2	121	0.379737	3	7	1.04556	2	83	2.19092	2	97	2.50988
2	78	0.954992	2	122	1.03759	3	8	1.13356	2	84	2.05636	2	98	1.81326
2	79	0.786336	2	123	1.07862	3	9	1.28232	2	85	2.25109	2	99	0.749467
2	80	1.25344	3	1	1.45471	3	10	1.48933	2	86	0.623548	2	100	3.39013
2	81	0.924871	3	2	1.00469	3	11	1.36253	2	87	2.26596	2	101	2.78548
2	82	0.951825	3	3	1.01441	3	12	1.04845	2	88	2.35115	2	102	2.873
2	83	0.909644	3	4	1.20773	3	13	1.66093	2	89	2.18038	2	103	1.83622
2	84	0.924463	3	5	1.42774	3	14	1.46763	2	90	2.0978	2	104	0.498384
2	85	1.10728	3	6	1.06524	3	15	1.24255	2	91	2.2307	2	105	2.17657
2	86	0.999793	3	7	1.25223	3	16	0.886952	2	92	0.964041	2	106	2.38178
2	87	0.821552	3	8	1.2477	3	17	1.37439	2	93	2.15933	2	107	2.51063
2	88	0.796354	3	9	1.37081	3	18	1.12252	2	94	0.863664	2	108	0.294656
2	89	1.20648	3	10	1.01068	3	19	1.44142	2	95	1.79527	2	109	0.328575
2	90	0.787775	3	11	1.14714	3	20	1.44873				2	110	2.00976
2	91	0.984192	3	12	0.915436	3	21	1.07054				3	1	1.21303
2	92	0.817868	3	13	1.07511	3	22	1.54042				3	2	1.24498
2	93	0.780554	3	14	1.33708	3	23	1.55262				3	3	1.39997
2	94	0.97184	3	15	0.95341	3	24	1.35168				3	4	0.937841
2	95	0.785856	3	16	1.20209	3	25	1.22849				3	5	1.11307
2	96	0.615628	3	17	1.14878	3	26	1.33312				3	6	1.27286
2	97	0.730594	3	18	1.19863	3	27	1.69245				3	7	1.3186
2	98	0.768369	3	19	1.45264	3	28	1.67631				3	8	1.03904
2	99	0.739836	3	20	1.13556	3	29	1.51746				3	9	1.78028
2	100	0.742383	3	21	1.18597	3	30	1.12621				3	10	1.88412
2	101	0.879687	3	22	1.20554	3	31	1.58487				3	11	1.68148
2	102	0.68692	3	23	1.20021	3	32	1.51422				3	12	1.61764
2	103	0.757483	3	24	1.14087	3	33	1.19737				3	13	1.77731
2	104	0.596316	3	25	1.34664	3	34	1.41312				3	14	1.63574
2	105	0.749467	3	26	1.04484	3	35	0.782004				3	15	1.60639
2	106	0.624153	3	27	0.962865	3	36	1.5182				3	16	1.75357
2	107	0.673042	3	28	1.28173	3	37	1.89451				3	17	2.10193
2	108	0.357199	3	29	1.15664	3	38	1.54262				3	18	1.76109
2	109	0.537732	3	30	1.21645	3	39	1.24649				3	19	1.55189
2	110	0.887803	3	31	1.27464	3	40	1.61997				3	20	1.77348
2	111	0.678627	3	32	1.00769	3	41	0.832053				3	21	1.85178
2	112	1.00394	3	33	0.874523	3	42	1.53723				3	22	2.04735
2	113	0.723324	3	34	1.17445	3	43	1.41018				3	23	1.83828
2	114	0.577667	3	35	1.18022	3	44	1.56449				3	24	1.77922
2	115	1.3997	3	36	1.2876	3	45	1.09253				3	25	1.02992
2	116	0.637912	3	37	1.32801	3	46	1.36225				3	26	1.84974
2	117	0.527097	3	38	0.988783	3	47	1.60827				3	27	2.17813
2	118	0.726449	3	39	1.23462	3	48	1.66161				3	28	1.38233
2	119	0.720186	3	40	0.86541	3	49	1.33482				3	29	2.41671
2	120	0.615014	3	41	1.35837	3	50	1.49944				3	30	1.8001
2	121	1.26692	3	42	1.15664	3	51	1.35475				3	31	1.84668
2	122	0.705357	3	43	1.29491	3	52	1.57651				3	32	2.13189
2	123	0.505155	3	44	0.946655	3	53	1.34074				3	33	1.8045
2	124	0.665143	3	45	1.1339	3	54	1.61296				3	34	2.15916
2	125	0.98649	3	46	1.23523	3	55	1.56425				3	35	1.88452
2	126	1.17574	3	47	1.36557	3	56	1.34664				3	36	2.03124
2	127	0.494583	3	48	1.40643	3	57	1.60004				3	37	1.7824
2	128	0.828416	3	49	1.14681	3	58	1.24891				3	38	1.88291
2	129	0.695657	3	50	1.45238	3	59	1.60663				3	39	1.073
2	130	0.260668	3	51	1.15304	3	60	0.68747				3	40	1.37576
2	131	0.674722	3	52	1.18883	3	61	1.4388				3	41	0.910888
2	132	0.740856	3	53	1.56159	3	62	0.776676				3	42	1.07019
2	133	0.514778	3	54	1.18022	3	63	1.48298				3	43	1.98462
2	134	0.349723	3	55	1.44456	3	64	1.50371				3	44	0.930973
2	135	0.377744	3	56	0.93945	3	65	1.57579				3	45	2.1644
2	136	0.571095	3	57	1.09045	3	66	1.48756				3	46	2.17813
2	137	0.552277	3	58	1.02699	3	67	0.859721				3	47	2.28587
2	138	0.257755	3	59	0.833866	3	68	1.41739				3	48	2.01782
2	139	1.66411	3	60	0.781038	3	69	1.60404				3	49	2.40669
2	140	0.454822	3	61	1.3226	3	70	1.40723				3	50	1.30044
2	141	0.576358	3	62	1.19421	3	71	1.65706				3	51	2.32077
2	142	0.22658	3	63	1.08837	3	72	1.69222				3	52	2.35885
3	1	1.25344	3	64	1.2776	3	73	0.778132				3	53	2.41202
3	2	1.21116	3	65	1.44613	3	74	1.51047				3	54	2.47688
3	3	1.35308	3	66	1.52366	3	75	1.4542				3	55	2.10803
3	4	1.17734	3	67	1.17702	3	76	1.48426				3	56	1.30681
3	5	1.13456	3	68	1.3368	3	77	0.571755				3	57	2.21781
3	6	1.19642	3	69	1.5851	3	78	1.76023				3	58	2.22274
3	7	1.20898	3	70	1.38941	3	79	1.44011				3	59	0.766893
3	8	1.18118	3	71	1.10728	3	80	1.9605				3	60	0.730594
3	9	1.18022	3	72	1.32801	3	81	1.70268				3	61	1.91709
3	10	1.16509	3	73	1.35531	3	82	1.24891				3	62	2.46955
3	11	1.06275	3	74	1.65272	3	83	1.88732				3	63	2.2103
3	12	1.04845	3	75	0.966387	3	84	1.66115				3	64	1.76152
3	13	1.31946	3	76	1.37796	3	85	1.82074				3	65	2.25611
3	14	1.06877	3	77	1.46789	3	86	1.67338				3	66	1.49465
3	15	1.15435	3	78	1.29316	3	87	1.46196				3	67	0.254809
3	16	1.21614	3	79	0.8861	3	88	1.01218				3	68	2.50175
3	17	1.16509	3	80	1.29462	3	89	0.824762				3	69	2.6263
3	18	1.05884	3	81	1.51023	3	90	1.74797				3	70	2.20945
3	19	1.1001	3	82	1.40804	3	91	1.75744				3	71	2.50356
3	20	1.12588	3	83	0.962865	3	92	1.41472				3	72	2.56316
3	21	1.07967	3	84	1.02551	3	93	1.11205				3	73	1.63412
3	22	1.01516	3	85	1.03395	3	94	2.15163				3	74	1.14944
3	23	0.940654	3	86	0.82522	3	95	0.398177				3	75	2.29427
3	24	1.1767	3	87	1.43302	3	96	1.06026				3	76	1.84831
3	25	1.09011	3	88	0.788254	3	97	1.46917				3	77	1.22634
3	26	1.06913	3	89	0.608225							3	78	2.54142
3	27	1.02956	3	90	1.40481							3	79	1.44587
3	28	1.1025	3	91	1.28349							3	80	0.748459
3	29	0.928131	3	92	1.23003							3	81	2.35533
3	30	1.03175	3	93	0.696742							3	82	2.51454
3	31	1.11848	3	94	1.03977							3	83	2.68627
3	32	0.962865	3	95	0.867153							3	84	2.83584
3	33	1.1638	3	96	1.63666							3	85	2.35917
3	34	1.01813	3	97	1.1638							3	86	2.38859
3	35	1.09356	3	98	1.76409							3	87	2.30952
3	36	1.10387	3	99	0.740346							3	88	2.24605
3	37	1.16704	3	100	1.5801							3	89	1.29316
3	38	1.06877	3	101	0.853552							3	90	2.54083
3	39	0.925687	3	102	1.45212							3	91	0.93945
3	40	1.1586	3	103	0.590592							3	92	2.56684
3	41	0.913371	3	104	0.85311							3	93	0.949044
3	42	0.935423	3	105	1.33567							3	94	2.57565
3	43	1.1066	3	106	0.97184							3	95	2.42451
3	44	0.994494	3	107	1.47149							3	96	1.06736
3	45	1.03212	3	108	0.649639							3	97	1.79359
3	46	0.97533	3	109	0.430957							3	98	2.72326
3	47	0.782486	3	110	0.743399							3	99	2.71673
3	48	0.870629	3	111	0.801551							3	100	0.241108
3	49	0.920781	3	112	1.63481							3	101	0.982272
3	50	1.13589	3	113	0.577667							3	102	2.27677
3	51	0.980734	3	114	0.653694							3	103	2.60885
3	52	0.907983	3	115	0.886526							3	104	2.16997
3	53	1.01329	3	116	0.359306							3	105	2.91358
3	54	0.989547	3	117	1.70622							3	106	0.571095
3	55	1.18851	3	118	1.28084							3	107	2.33067
3	56	0.866282	3	119	0.410316							3	108	2.82704
3	57	0.995632	3	120	0.698365							3	109	0.917906
3	58	0.956177	3	121	0.371699							3	110	2.15251
3	59	1.0365	3	122	0.639685							3	111	2.18954
3	60	0.874954	3	123	1.88872							3	112	2.65432
3	61	0.897108	3	124	0.423							3	113	0.957361
3	62	0.950634	3	125	2.07008							3	114	2.13507
3	63	1.00281	3	126	0.338757							3	115	1.73431
3	64	0.92935										3	116	1.44795
3	65	1.02735										3	117	2.35565
3	66	0.767386
3	67	0.983424
3	68	0.804372
3	69	1.06701
3	70	0.851338
3	71	1.21831
3	72	0.754988
3	73	0.905068
3	74	0.882686
3	75	0.784895
3	76	0.883541
3	77	0.823846
3	78	0.967558
3	79	0.926095
3	80	0.74745
3	81	0.792076
3	82	0.674722
3	83	0.911717
3	84	0.745933
3	85	0.865847
3	86	0.778132
3	87	0.71122
3	88	0.776189
3	89	0.790167
3	90	0.667975
3	91	0.618686
3	92	0.584811
3	93	0.628372
3	94	1.59791
3	95	0.971452
3	96	0.681403
3	97	0.475118
3	98	0.495345
3	99	0.817868
3	100	0.488438
3	101	0.346469
3	102	0.403825
3	103	0.241108
3	104	0.37574
3	105	0.642628
3	106	0.446445

## Sheet: Figure 1. f
Phage T7 (figure 1. f)
Untreated			Cz 60 ng/mL			Cz 80 ng/mL			Cz 100 ng/mL			Cz 120 ng/mL
Plate number	Lysis plaque number	Radius (mm)	Plate number	Lysis plaque number	Radius (mm)	Plate number	Lysis plaque number	Radius (mm)	Plate number	Lysis plaque number	Radius (mm)	Plate number	Lysis plaque number	Radius (mm)
1	1	3.50567	1	1	4.51701	1	1	3.76823	1	1	5.6645	1	1	5.89788
1	2	4.27876	1	2	5.11993	1	2	3.45218	1	2	5.04213	1	2	5.47973
1	3	3.61264	1	3	4.76985	1	3	4.9692	1	3	5.11993	1	3	5.67422
1	4	2.97082	1	4	4.24959	1	4	4.86709	1	4	5.56239	1	4	5.20258
1	5	4.235	1	5	5.28524	1	5	5.25121	1	5	5.05672	1	5	5.52349
1	6	3.89951	1	6	5.19286	1	6	5.06158	1	6	5.27066	1	6	5.44083
1	7	4.64343	1	7	3.36952	1	7	5.36304	1	7	5.64505	1	7	4.50729
1	8	4.14748	1	8	4.3128	1	8	3.77309	1	8	5.76174	1	8	5.32414
1	9	4.54618	1	9	5.01782	1	9	4.20097	1	9	4.59967	1	9	4.70664
1	10	4.32252	2	1	4.80388	1	10	4.72609	1	10	5.99027	2	1	5.85899
1	11	2.55267	2	2	4.76985	1	11	4.58022	1	11	4.28849	2	2	4.98865
1	12	3.80713	2	3	5.55267	1	12	5.24489	1	12	5.79091	2	3	6.53484
1	13	4.33711	2	4	5.25121	2	1	4.69205	2	1	4.92544	2	4	5.30469
2	1	4.02593	2	5	4.92544	2	2	4.23986	2	2	5.81523	2	5	4.85737
2	2	4.65802	2	6	4.14262	2	3	3.91409	2	3	6.04861	2	6	5.17827
2	3	4.61426	2	7	3.64667	2	4	4.74554	2	4	5.17827	2	7	5.65477
2	4	3.89465	2	8	3.85575	2	5	5.51377	2	5	5.87843	2	8	6.11182
2	5	4.70664	2	9	3.82657	2	6	5.50404	2	6	4.61426	2	9	6.52025
2	6	1.34198	2	10	5.0713	2	7	5.09075	2	7	5.80064	3	1	5.92219
2	7	4.43921	2	11	4.59481	2	8	4.4538	2	8	5.75202	3	2	6.26741
2	8	3.69043	2	12	4.05996	2	9	4.7115	2	9	4.04051	3	3	6.14099
3	1	3.95785	2	13	4.78443	2	10	3.88978	2	10	5.37276	3	4	5.53322
3	2	4.39059	2	14	4.01134	2	11	4.77957	3	1	4.81361	3	5	5.26093
3	3	4.14748	2	15	4.76498	2	12	5.13451	3	2	6.44245	3	6	3.90923
3	4	2.14424	2	16	4.52673	3	1	4.57536	3	3	5.77633
3	5	4.58022	3	1	2.81037	3	2	5.01782	3	4	5.71312
3	6	4.34197	3	2	2.88136	3	3	5.29983	3	5	4.77471
3	7	4.35169	3	3	4.82819	3	4	5.11506	3	6	5.49918
			3	4	4.76498	3	5	5.69853	3	7	5.34359
			3	5	3.89951	3	6	2.98541	3	8	4.98865
			3	6	3.45218	3	7	4.83306	3	9	5.01296
			3	7	4.76498	3	8	4.7115	3	10	4.29335
						3	9	3.141	3	11	4.70178
						3	10	5.07617
						3	11	3.56888
						3	12	3.78768
						3	13	5.29983
						3	14	5.27552
						3	15	5.55267
						3	16	5.80064
						3	17	5.05186
						3	18	4.76012

## Sheet: Figure 1. g
Phage T5 (Figure 1. g)
Untreated			Mc 50 ng/mL					Mc 100 ng/mL			Mc 150 ng/mL			Mc 200 ng/mL
Plate number	Lysis plaque number	Radius (mm)	Plate number	Lysis plaque number	Radius (mm)	Plate number	Lysis plaque number	Radius (mm)	Plate number	Lysis plaque number	Radius (mm)	Plate number	Lysis plaque number	Radius (mm)
1	1	1.07896	1	1	1.25344	1	1	1.46041	1	1	1.34159	1	1	1.60287
1	2	1.06104	1	2	1.26154	1	2	1.55457	1	2	1.57147	1	2	1.15729
1	3	1.00002	1	3	1.38042	1	3	1.13356	1	3	0.859282	1	3	1.53846
1	4	0.914304	1	4	1.23615	1	4	0.996768	1	4	1.22511	1	4	1.30334
1	5	0.924909	1	5	1.28702	1	5	1.21023	1	5	1.52143	1	5	0.971452
1	6	1.00706	1	6	1.41339	1	6	1.06594	1	6	1.30102	1	6	1.46015
1	7	0.926725	1	7	1.56738	1	7	1.2952	1	7	1.45575	1	7	1.51372
1	8	1.17016	1	8	1.10045	1	8	1.22017	1	8	1.64471	1	8	1.463
1	9	0.938264	1	9	1.13921	1	9	1.56594	1	9	1.36364	1	9	1.34299
1	10	0.990565	1	10	1.12856	1	10	1.41232	1	10	1.55019	1	10	1.27966
1	11	1.07239	1	11	1.23156	1	11	1.01924	1	11	1.05312	1	11	1.12118
1	12	0.93647	1	12	0.816944	1	12	1.32403	1	12	1.1722	1	12	1.71086
1	13	0.993954	1	13	1.24376	1	13	1.18851	1	13	1.63435	1	13	1.19168
1	14	1.14047	1	14	1.1339	1	14	1.29199	1	14	1.62136	1	14	1.57555
1	15	0.927813	1	15	1.18788	1	15	1.20115	1	15	1.22696	1	15	1.0977
1	16	0.885912	1	16	1.34131	1	16	0.91996	1	16	1.31401	1	16	1.02551
1	17	0.791705	1	17	1.3334	1	17	1.22418	1	17	1.73779	1	17	1.0159
1	18	0.87522	1	18	1.2693	1	18	1.53698	1	18	1.33934	1	18	1.00168
1	19	1.02461	1	19	1.23646	1	19	1.26692	1	19	1.62299	1	19	1.09011
1	20	0.909511	1	20	1.34608	1	20	1.03431	1	20	1.40857	1	20	1.13456
1	21	0.91504	1	21	1.14582	1	21	1.64907	1	21	1.50221	1	21	0.885674
1	22	0.844322	1	22	1.07897	1	22	1.69468	1	22	1.74883	1	22	1.41125
1	23	0.836721	1	23	1.24011	1	23	1.42085	1	23	1.52069	1	23	1.54311
1	24	0.856972	1	24	1.24072	1	24	1.48171	1	24	1.64173	1	24	1.63158
1	25	0.792129	1	25	1.06346	1	25	1.23554	1	25	1.92534	1	25	1.70112
1	26	0.806016	1	26	1.28438	1	26	1.29053	1	26	1.73518	1	26	0.806715
1	27	1.01504	1	27	1.03795	1	27	1.55189	1	27	1.71174	1	27	1.50747
1	28	0.851856	1	28	1.21179	1	28	1.53944	1	28	0.925687	1	28	1.54897
1	29	0.750719	1	29	1.25072	1	29	1.18118	1	29	1.80659	1	29	1.67654
1	30	0.884393	1	30	1.18788	1	30	1.22572	1	30	0.62717	1	30	1.44978
1	31	0.957773	1	31	1.25975	1	31	1.59105	1	31	1.62601	1	31	1.0434
1	32	0.941841	1	32	1.09425	1	32	1.51845	1	32	0.820633	1	32	1.1612
1	33	0.966162	1	33	1.01701	1	33	1.64815	1	33	1.28261	1	33	1.65865
1	34	0.806433	1	34	1.28496	1	34	1.45471	1	34	1.78663	1	34	1.65706
1	35	0.970676	1	35	0.93623	1	35	1.40347	1	35	0.775216	1	35	1.15533
1	36	0.831884	1	36	1.50522	1	36	0.907151	1	36	1.83437	1	36	0.705892
1	37	0.952845	1	37	1.3472	1	37	1.56352	1	37	1.71966	1	37	0.142774
1	38	1.02821	1	38	1.3617	1	38	0.895845	1	38	1.81368	1	38	0.180177
1	39	1.00572	1	39	1.30189	1	39	1.43617	1	39	1.68036	1	39	0.916672
1	40	0.836319	1	40	1.30044	1	40	1.41952	1	40	1.92808	1	40	1.30565
1	41	0.793826	1	41	1.20523	1	41	1.28995	1	41	1.87105	1	41	1.39186
1	42	1.01471	1	42	1.47967	1	42	1.5414	1	42	1.86883	1	42	1.31344
1	43	0.800574	1	43	1.44769	1	43	1.3514	1	43	1.93492	1	43	0.930162
1	44	0.866338	1	44	1.32659	1	44	1.67991	1	44	2.00769	1	44	1.58725
1	45	0.837123	1	45	1.16477	1	45	1.81659	1	45	1.91964	1	45	0.722802
1	46	0.805182	1	46	1.36003	1	46	1.51047	1	46	1.79842	1	46	0.725929
1	47	0.957773	1	47	1.3071	1	47	0.901725	1	47	0.65022	1	47	1.18406
1	48	0.809347	1	48	1.26363	1	48	1.52564	1	48	1.81305	1	48	1.25945
1	49	0.915774	1	49	0.979963	1	49	0.81231	1	49	1.8947	1	49	0.848228
1	50	0.789152	1	50	1.31114	1	50	1.8662	1	50	1.81389	1	50	1.27848
1	51	0.740799	1	51	1.42005	1	51	1.76644	1	51	0.219814	1	51	1.17091
1	52	0.850671	1	52	1.22171	1	52	1.36889	1	52	1.97451
1	53	0.800574	1	53	1.47354	1	53	1.44273	1	53	1.63158
1	54	0.774095	1	54	1.25163	1	54	1.45653	1	54	0.779586
1	55	0.679726	1	55	0.900468	1	55	1.03723	1	55	1.88952
1	56	0.763158	1	56	1.4388	1	56	1.07757	1	56	1.58177
1	57	0.727516	1	57	1.37466	1	57	1.77327	1	57	1.46145
1	58	0.718681	1	58	1.43459	1	58	0.247291	1	58	1.36944
1	59	0.650917	1	59	0.802492	1	59	0.354014	1	59	0.856642
1	60	0.713044	1	60	1.15272	1	60	0.978035	1	60	0.967558
1	61	0.564009	1	61	1.37274	2	1	1.71108	1	61	2.04439
1	62	0.615878	1	62	0.732658	2	2	1.01329	1	62	0.95341
1	63	0.716337	1	63	1.46506	2	3	1.46532	1	63	0.613785
1	64	0.488618	1	64	1.05455	2	4	1.58796	1	64	0.853552
1	65	1.19095	1	65	1.38015	2	5	1.75959	1	65	1.05777
1	66	0.56994	1	66	0.871063	2	6	1.53649	1	66	1.49944
1	67	0.716807	1	67	1.39321	2	7	0.960117	1	67	0.385655
1	68	0.516714	1	68	1.36695	2	8	1.23676	1	68	1.38315
1	69	0.5652	1	69	0.883968	2	9	1.26423	1	69	0.445599
1	70	0.39244	1	70	0.741874	2	10	1.18086	2	1	1.65865
1	71	0.321822	1	71	0.85311	2	11	1.21552	2	2	1.26334
1	72	0.48724	1	72	0.559745	2	12	1.55408	2	3	1.42138
1	73	0.445416	1	73	1.43959	2	13	1.18214	2	4	1.46943
1	74	0.365832	1	74	0.767386	2	14	1.25765	2	5	1.64034
1	75	0.344042	1	75	0.924463	2	15	1.56979	2	6	1.29258
1	76	0.526385	1	76	1.63551	2	16	1.30739	2	7	1.24619
1	77	0.418159	1	77	1.19579	2	17	1.56521	2	8	1.2687
1	78	0.346962	1	78	0.640864	2	18	1.49793	2	9	1.55019
1	79	0.649365	1	79	0.870629	2	19	1.36364	2	10	1.1178
1	80	0.287613	1	80	0.739325	2	20	1.59413	2	11	1.04448
1	81	0.234835	1	81	0.502908	2	21	1.14845	2	12	1.3368
1	82	0.345018	1	82	0.453991	2	22	1.12588	2	13	1.33312
1	83	0.39415	1	83	1.45653	2	23	1.22048	2	14	1.38015
2	1	1.10908	1	84	1.42827	2	24	1.42058	2	15	1.23248
2	2	0.992938	1	85	0.418514	2	25	0.872362	2	16	1.73974
2	3	1.06736	1	86	0.391484	2	26	1.49414	2	17	1.41579
2	4	1.18812	1	87	0.378742	2	27	1.36778	2	18	1.65409
2	5	1.0305	1	88	1.22171	2	28	0.987255	2	19	1.60968
2	6	1.01471	2	1	1.19769	2	29	1.6146	2	20	1.52886
2	7	0.948955	2	2	1.25494	2	30	1.58177	2	21	1.15533
2	8	1.02756	2	3	1.24528	2	31	1.65341	2	22	1.4702
2	9	1.07082	2	4	1.14582	2	32	1.6525	2	23	1.24407
2	10	1.07521	2	5	1.13656	2	33	1.50747	2	24	1.30768
2	11	1.17073	2	6	1.23126	2	34	1.43064	2	25	1.70799
2	12	0.889322	2	7	1.25464	2	35	1.04737	2	26	1.45056
2	13	0.94576	2	8	0.974556	2	36	1.62926	2	27	1.36281
2	14	0.901713	2	9	1.18629	2	37	1.66093	2	28	1.29199
2	15	0.9486	2	10	1.08455	2	38	0.956572	2	29	1.30073
2	16	1.02821	2	11	1.26034	2	39	1.5458	2	30	1.29433
2	17	0.9926	2	12	1.09907	2	40	1.73126	2	31	1.68709
2	18	0.984777	2	13	1.1309	2	41	1.85748	2	32	1.47072
2	19	1.18529	2	14	1.25524	2	42	1.40964	2	33	1.53009
2	20	0.872526	2	15	1.24891	2	43	1.69512	2	34	1.34187
2	21	0.969289	2	16	1.41018	2	44	1.77305	2	35	1.64701
2	22	0.910619	2	17	1.28291	2	45	1.53058	2	36	1.39943
2	23	0.975514	2	18	1.32915	2	46	0.774729	2	37	1.71064
2	24	0.822535	2	19	0.896687	2	47	1.6718	2	38	1.18915
2	25	0.863617	2	20	1.12353	2	48	1.48578	2	39	0.993734
2	26	0.892342	2	21	1.11103	2	49	1.71966	2	40	0.978035
2	27	0.940054	2	22	1.21334	2	50	1.16607	2	41	1.5801
2	28	0.935393	2	23	1.20648	2	51	1.66547	2	42	1.70378
2	29	0.828644	2	24	1.27227	2	52	1.77816	2	43	1.52342
2	30	0.790855	2	25	1.48807	2	53	1.61038	2	44	1.62578
2	31	0.866726	2	26	0.89837	2	54	1.77922	2	45	1.19358
2	32	0.774529	2	27	1.48222	2	55	1.74039	2	46	0.600731
2	33	0.972752	2	28	0.928537	2	56	1.72536	2	47	1.89391
2	34	0.844322	2	29	1.17894	2	57	1.7135	2	48	1.8352
2	35	0.965814	2	30	1.45342	2	58	1.79232	2	49	0.637912
2	36	0.881727	2	31	1.08351	2	59	1.67338	2	50	1.79653
2	37	1.06452	2	32	0.972229	2	60	1.48349	2	51	0.882258
2	38	0.868277	2	33	1.49439	2	61	1.86316	2	52	0.740346
2	39	0.803928	2	34	1.45731	2	62	1.68305	2	53	0.741874
2	40	0.8081	2	35	1.33029	2	63	1.69868	2	54	1.37905
2	41	0.853039	2	36	1.26483	2	64	1.82674	2	55	1.29812
2	42	1.09688	2	37	1.2334	2	65	1.64746	2	56	1.70001
2	43	0.761835	2	38	1.25825	2	66	1.4542	2	57	0.408472
2	44	0.756075	2	39	1.27405	2	67	1.36944	2	58	2.08009
2	45	0.831076	2	40	1.18597	2	68	1.81409	2	59	0.639685
2	46	0.689549	2	41	0.874954	2	69	1.50822	2	60	0.694027
2	47	0.749374	2	42	1.10182	2	70	1.62485	2	61	1.08907
2	48	0.699234	2	43	1.32517	2	71	1.78853	2	62	1.9088
2	49	0.873682	2	44	1.40374	2	72	1.02146	2	63	0.82522
2	50	0.732124	2	45	0.964432	2	73	2.07136	2	64	0.348642
2	51	0.856579	2	46	1.26662	2	74	2.02882	3	1	1.23371
2	52	0.609291	2	47	0.787296	2	75	0.565782	3	2	1.47558
2	53	0.713986	2	48	1.00093	2	76	0.316878	3	3	1.19769
2	54	0.679231	2	49	1.1831	2	77	0.295934	3	4	1.719
2	55	0.742612	2	50	1.21769	2	78	0.237956	3	5	1.83499
2	56	0.646771	2	51	1.48044	2	79	1.51696	3	6	1.44821
2	57	0.920536	2	52	0.825677	3	1	1.56304	3	7	1.82053
2	58	0.705934	2	53	0.935826	3	2	1.39565	3	8	1.56714
2	59	0.642598	2	54	1.03504	3	3	1.51397	3	9	1.41526
2	60	0.685146	2	55	1.43302	3	4	1.31602	3	10	1.1001
2	61	0.57464	2	56	1.59105	3	5	1.60592	3	11	0.949044
2	62	1.05053	2	57	0.991071	3	6	1.22572	3	12	1.37412
2	63	0.603747	2	58	0.733687	3	7	1.60334	3	13	1.98956
2	64	0.554994	2	59	1.54482	3	8	1.51721	3	14	1.95356
2	65	0.641026	2	60	0.738303	3	9	1.18246	3	15	1.01478
2	66	0.4401	2	61	1.6332	3	10	1.50572	3	16	1.68148
2	67	0.527662	2	62	1.00281	3	11	1.12755	3	17	1.87367
2	68	0.590228	2	63	0.783932	3	12	1.40508	3	18	1.82819
2	69	0.51345	2	64	0.81138	3	13	1.27345	3	19	1.5628
2	70	0.535882	2	65	1.43696	3	14	1.42297	3	20	1.21428
2	71	0.453645	2	66	0.794455	3	15	1.46093	3	21	1.80993
2	72	0.476069	2	67	0.714925	3	16	0.955782	3	22	1.58606
2	73	0.362137	2	68	0.723846	3	17	1.48984	3	23	1.77667
2	74	0.407571	2	69	1.59579	3	18	1.66954	3	24	0.803902
2	75	0.295683	2	70	1.51222	3	19	1.45186	3	25	1.58177
2	76	0.282897	2	71	0.791122	3	20	1.31889	3	26	1.0849
2	77	0.958475	2	72	0.71281	3	21	1.58415	3	27	0.857523
2	78	0.485857	2	73	0.495345	3	22	1.37631	3	28	1.08037
2	79	0.409218	2	74	0.65022	3	23	1.60569	3	29	1.73757
2	80	0.320775	2	75	0.706427	3	24	1.46506	3	30	1.65706
2	81	0.260625	2	76	0.733173	3	25	1.58129	3	31	1.70511
2	82	0.374911	2	77	0.507392	3	26	1.39294	3	32	0.851781
2	83	0.22608	2	78	0.514044	3	27	1.6718	3	33	1.47584
2	84	0.414119	2	79	0.543319	3	28	1.45575	3	34	1.10728
2	85	0.343063	2	80	0.362444	3	29	1.60004	3	35	0.666844
2	86	0.664719	3	1	1.14582	3	30	1.41686	3	36	0.57832
2	87	0.334125	3	2	1.22079	3	31	0.815094	3	37	1.79
2	88	0.99463	3	3	1.11679	3	32	1.50722	3	38	0.846892
3	1	1.06516	3	4	1.42906	3	33	1.56786
3	2	1.11663	3	5	1.27878	3	34	1.75099
3	3	1.06009	3	6	1.10387	3	35	1.56618
3	4	1.01967	3	7	1.09425	3	36	1.5599
3	5	0.926362	3	8	0.944659	3	37	1.64241
3	6	1.02625	3	9	1.18469	3	38	1.36916
3	7	0.842728	3	10	1.35864	3	39	1.66411
3	8	1.06642	3	11	1.07897	3	40	1.23432
3	9	1.04347	3	12	1.04701	3	41	1.7598
3	10	1.01571	3	13	1.18978	3	42	1.39538
3	11	1.03245	3	14	1.21986	3	43	1.548
3	12	1.12742	3	15	1.28408	3	44	0.994873
3	13	1.12832	3	16	1.04809	3	45	1.50019
3	14	1.11482	3	17	0.942258	3	46	1.76644
3	15	0.826206	3	18	1.11915	3	47	0.910474
3	16	0.805599	3	19	1.05491	3	48	1.6288
3	17	0.894224	3	20	1.07722	3	49	1.8587
3	18	0.950017	3	21	1.02072	3	50	1.6325
3	19	0.84033	3	22	1.22665	3	51	1.57723
3	20	0.792554	3	23	1.1242	3	52	1.57866
3	21	0.870597	3	24	1.08559	3	53	1.15827
3	22	0.8802	3	25	0.954597	3	54	1.63781
3	23	0.912464	3	26	0.855319	3	55	1.66274
3	24	0.949309	3	27	0.908398	3	56	1.6718
3	25	0.983068	3	28	1.15435	3	57	1.84607
3	26	0.912095	3	29	1.11103	3	58	0.738303
3	27	0.813904	3	30	1.11137	3	59	1.73496
3	28	0.96651	3	31	1.36059	3	60	1.44769
3	29	0.878288	3	32	1.19926	3	61	1.62206
3	30	0.972407	3	33	1.29433	3	62	1.80094
3	31	0.855401	3	34	1.08072	3	63	1.59886
3	32	0.875604	3	35	1.16574	3	64	1.70865
3	33	0.869824	3	36	1.03904	3	65	0.659443
3	34	0.86595	3	37	1.08907	3	66	0.72071
3	35	0.733042	3	38	0.96051	3	67	1.24164
3	36	0.944337	3	39	0.971452	3	68	1.84361
3	37	0.698753	3	40	1.23737	3	69	1.90127
3	38	0.742612	3	41	1.18214	3	70	1.93629
3	39	0.736246	3	42	0.885674	3	71	1.98271
3	40	0.745775	3	43	1.04448	3	72	1.83972
3	41	0.611495	3	44	0.786816	3	73	0.423
3	42	0.777562	3	45	1.49616	3	74	1.1901
3	43	0.544596	3	46	0.92935	3	75	0.63554
3	44	0.811836	3	47	0.864974	3	76	0.781521
3	45	0.721482	3	48	1.23309	3	77	0.646727
3	46	0.733959	3	49	1.36114	3	78	1.68999
3	47	0.731664	3	50	1.0842	3	79	0.305969
3	48	0.701634	3	51	1.42483	3	80	0.540532
3	49	0.784451	3	52	1.35753	3	81	0.278859
3	50	0.77713	3	53	0.816482	4	1	1.11713
3	51	1.19292	3	54	0.944259	4	2	1.23371
3	52	0.912464	3	55	1.00469	4	3	1.17798
3	53	0.697308	3	56	0.959724	4	4	1.27375
3	54	0.507522	3	57	1.1693	4	5	1.51795
3	55	0.737159	3	58	1.34103	4	6	1.12252
3	56	0.546445	3	59	0.886526	4	7	1.6031
3	57	0.609843	3	60	1.26334	4	8	1.29316
3	58	0.655037	3	61	0.765908	4	9	1.18756
3	59	0.528298	3	62	0.848228	4	10	1.56111
3	60	0.558015	3	63	0.863664	4	11	1.64448
3	61	0.528298	3	64	0.691848	4	12	1.48959
3	62	0.721948	3	65	0.567115	4	13	1.19327
3	63	0.716807	3	66	0.789689	4	14	1.45679
3	64	0.739891	3	67	0.68582	4	15	1.65569
3	65	0.671263	3	68	0.595049	4	16	1.62416
3	66	0.50553	3	69	0.518431	4	17	1.10763
3	67	0.920536	3	70	0.643802	4	18	1.50948
3	68	0.284083	3	71	1.28202	4	19	0.885248
3	69	0.504198	3	72	0.537029	4	20	1.48705
3	70	0.5415	3	73	1.47225	4	21	1.41952
3	71	0.27689	3	74	0.601359	4	22	1.37713
3	72	0.328031	3	75	0.442197	4	23	1.28555
3	73	0.349857	3	76	0.926502	4	24	1.38588
3	74	0.388997	3	77	1.6969	4	25	1.49515
3	75	0.369491	3	78	0.54123	4	26	1.52267
3	76	0.601515	3	79	1.52218	4	27	1.16153
3	77	0.472524	3	80	0.872794	4	28	1.52118
3	78	0.233398	3	81	0.999793	4	29	1.64769
3	79	0.237681	3	82	0.737792	4	30	1.58248
3	80	0.311198	3	83	1.49969	4	31	1.53108
3	81	0.432392	3	84	0.988783	4	32	1.68103
4	1	1.16064	3	85	0.414891	4	33	1.4083
4	2	0.96442	3	86	0.207445	4	34	1.47379
4	3	1.01206	4	1	0.896266	4	35	1.28379
4	4	0.824168	4	2	1.16607	4	36	0.935826
4	5	1.02854	4	3	1.01553	4	37	1.61015
4	6	0.951786	4	4	1.18342	4	38	1.43143
4	7	1.00673	4	5	0.994873	4	39	1.65843
4	8	0.79805	4	6	1.02882	4	40	1.79316
4	9	1.03147	4	7	1.21241	4	41	1.78049
4	10	1.01835	4	8	1.26572	4	42	1.3016
4	11	1.10147	4	9	1.16153	4	43	1.07862
4	12	0.888187	4	10	1.20992	4	44	1.71152
4	13	0.984436	4	11	1.21459	4	45	1.15009
4	14	0.942198	4	12	1.32545	4	46	1.88872
4	15	0.821307	4	13	1.19485	4	47	1.47635
4	16	0.985801	4	14	1.16962	4	48	1.66615
4	17	1.02559	4	15	1.09976	4	49	1.28467
4	18	0.813078	4	16	0.871929	4	50	1.57842
4	19	0.906919	4	17	0.878399	4	51	1.5249
4	20	0.824168	4	18	1.47967	4	52	1.73822
4	21	0.996319	4	19	1.29199	4	53	1.68238
4	22	0.917975	4	20	0.892045	4	54	2.1446
4	23	0.987845	4	21	0.942659	4	55	1.54384
4	24	0.912832	4	22	1.20397	4	56	1.75314
4	25	0.796363	4	23	1.07265	4	57	1.96934
4	26	1.01305	4	24	1.15009	4	58	1.42668
4	27	0.936829	4	25	1.15827	4	59	1.65295
4	28	0.911357	4	26	1.19453	4	60	1.79947
4	29	0.803091	4	27	1.20115	4	61	1.81887
4	30	0.946826	4	28	1.30015	4	62	0.829781
4	31	1.15744	4	29	1.09114	4	63	1.87669
4	32	0.9486	4	30	1.0946	4	64	0.429201
4	33	0.785308	4	31	1.03175	4	65	0.620514
4	34	0.825799	4	32	1.04665	4	66	0.802962
4	35	0.821717	4	33	1.10045	4	67	0.615014
4	36	0.836721	4	34	1.20115	4	68	1.8391
4	37	0.733959	4	35	1.00694	4	69	1.50872
4	38	0.758295	4	36	1.23829	4	70	0.640864
4	39	0.755185	4	37	1.11273	4	71	1.85748
4	40	0.77929	4	38	1.23432	4	72	2.00223
4	41	0.834709	4	39	1.28848	4	73	0.316878
4	42	0.803509	4	40	1.21521	4	74	0.5861
4	43	0.795095	4	41	0.895002	4	75	0.514778
4	44	0.831076	4	42	1.37576
4	45	0.809347	4	43	0.922828
4	46	0.786591	4	44	0.951031
4	47	0.944337	4	45	1.4456
4	48	0.774095	4	46	0.941056
4	49	0.662185	4	47	1.04484
4	50	0.727978	4	48	0.770331
4	51	0.682195	4	49	1.20366
4	52	0.897602	4	50	1.41606
4	53	0.764478	4	51	0.815557
4	54	0.816791	4	52	0.772778
4	55	0.641026	4	53	1.01813
4	56	0.708312	4	54	0.776676
4	57	0.718681	4	55	0.60324
4	58	0.618058	4	56	1.26811
4	59	0.800994	4	57	0.741874
4	60	0.729363	4	58	1.1866
4	61	0.781014	4	59	0.765908
4	62	0.732124	4	60	0.55296
4	63	1.27574	4	61	1.18501
4	64	0.502862	4	62	1.03795
4	65	0.553781	4	63	0.532086
4	66	0.571707	4	64	0.492288
4	67	0.713986	4	65	0.714397
4	68	0.705934	4	66	1.6024
4	69	0.532104	4	67	0.624758
4	70	0.547675	4	68	0.605737
4	71	0.402591	4	69	0.503658
4	72	0.321822	4	70	0.400068
4	73	0.632046	4	71	1.01701
4	74	0.492047	4	72	0.297207
4	75	0.22005	4	73	0.294656
4	76	0.393296	4	74	0.532086
4	77	0.258032	4	75	1.69245
4	78	0.615332	4	76	0.421212
4	79	0.62938	4	77	1.29024
4	80	0.564009	4	78	0.320432
4	81	0.482384	4	79	0.522782
4	82	0.463906	4	80	1.93473
4	83	1.09135	4	81	0.365555

## Sheet: Figure 1. h
Phage T7 (Figure 1. h)
Untreated			Mc 50 ng/mL			Mc 100 ng/mL			Mc 150 ng/mL			Mc 200 ng/mL
Plate number	Lysis plaque number	Radius (mm)	Plate number	Lysis plaque number	Radius (mm)	Plate number	Lysis plaque number	Radius (mm)	Plate number	Lysis plaque number	Radius (mm)	Plate number	Lysis plaque number	Radius (mm)
1	1	3.44379	1	1	4.98722	1	1	5.51777	1	1	1.47108	1	1	4.74123
1	2	4.92934	1	2	4.21068	1	2	5.88916	1	2	3.54507	1	2	6.26055
1	3	4.42772	1	3	4.33608	1	2	5.44543	1	3	5.72517	1	3	6.04833
1	4	4.84252	1	4	4.99204	1	2	4.92452	1	4	5.54189	1	4	5.24767
1	5	4.94381	1	5	4.30232	1	2	4.17692	1	5	5.89881	1	5	5.64318
1	6	4.12868	1	6	4.95828	1	2	5.32484	1	6	6.14479	1	6	2.5756
1	7	4.2155	1	7	4.78947	1	2	3.3232	1	7	6.20267	1	7	6.40042
1	8	4.55313	1	8	4.10939	1	2	5.62871	1	8	5.77823	1	8	6.82969
1	9	5.18979	1	9	3.54025	1	2	5.8554	1	9	3.86823	1	9	5.648
1	10	4.5049	1	10	5.13192	1	2	4.85217	1	10	5.80234	1	10	5.93739
1	11	4.87628	1	11	5.36343	1	2	5.04992	1	11	3.48237	1	11	6.62229
1	12	4.28303	1	12	5.93739	1	2	6.90204	1	12	5.45025	1	12	5.40684
1	13	5.08851	2	1	5.17532	2	1	5.55154	1	13	4.92934	1	13	5.29591
1	14	3.55472	2	2	5.18015	2	2	5.68659	2	1	5.53707	1	14	6.1255
1	15	2.94217	2	3	5.29591	2	3	5.29591	2	2	4.88593	1	15	4.95828
1	16	3.70424	2	4	5.20426	2	4	4.91005	2	3	4.46631	2	1	5.34896
2	1	3.60295	2	5	5.16568	2	5	5.82164	2	4	5.9181	2	2	5.88916
2	2	4.46631	2	6	5.36343	2	6	5.03063	2	5	5.95669	2	3	6.23161
2	3	5.05474	2	7	5.21873	2	7	5.44543	2	6	6.00492	2	4	5.77823
2	4	3.14957	2	8	5.03545	2	8	5.89399	2	7	4.76053	2	5	6.41489
2	5	4.0081	2	9	4.91487	2	9	4.91969	2	8	5.9181	2	6	5.11745
2	6	4.33126	3	1	5.2332	2	10	4.2155	2	9	5.12709	2	7	5.00651
2	7	4.693	3	2	4.57242	2	11	4.70265	3	1	5.57565	2	8	6.69946
2	8	3.8007	3	3	5.74929	2	12	5.07886	3	2	5.68176	2	9	6.60782
2	9	4.40361	3	4	4.16245	2	13	4.22515	3	3	5.59012	2	10	6.00492
2	10	3.25086	3	5	2.39714	2	14	2.81194	3	4	4.83288	2	11	6.39078
2	11	3.90682	3	6	5.01133	2	15	5.22356	3	5	5.5033	3	1	2.35856
2	12	4.4229	3	7	5.28626	2	16	5.94222	3	6	5.16568	3	2	5.33931
2	13	3.57353	3	8	4.28785	2	17	4.61583	3	7	5.73482	3	3	5.45507
3	1	4.94381	3	9	5.04992	3	1	4.10939	3	8	6.60782	3	4	5.88916
3	2	3.74283	3	10	5.35861	3	2	4.52901	3	9	6.51618	3	5	6.43419
3	3	3.84411	3	11	6.03386	3	3	5.86022	3	10	5.66729	3	6	6.98886
3	4	4.03704	3	12	4.61101	3	4	5.98563	3	11	5.31037	3	7	6.17373
3	5	4.40843				3	5	5.30073	3	12	5.78305	3	8	5.60459
3	6	5.20909				3	6	5.16085
3	7	5.17532				3	7	4.43255
3	8	4.52901				3	8	5.03545
3	9	3.81035				3	9	5.62871
3	10	3.76694				3	10	6.17856
3	11	4.06116
3	12	3.30873
3	13	3.74765
3	14	4.50007
3	15	4.11421
3	16	4.77982
3	17	4.74606

## Sheet: Figure 1. i
Phage T5 (Figure 1. i)
Untreated			Km 2 µg/mL			Cm 3 µg/mL
Plate number	Lysis plaque number	Radius (mm)	Plate number	Lysis plaque number	Radius (mm)	Plate number	Lysis plaque number	Radius (mm)
1	1	1.2248	1	1	1.21147	1	1	1.10353
1	2	1.18819	1	2	1.07687	1	2	1.23156
1	3	1.2288	1	3	1.15729	1	3	1.25102
1	4	1.04556	1	4	1.12554	1	4	1.35698
1	5	1.1586	1	5	1.14153	1	5	1.17445
1	6	1.20648	1	6	0.980734	1	6	1.24588
1	7	1.09045	1	7	1.04629	1	7	1.16509
1	8	0.985725	1	8	1.01367	1	8	1.00356
1	9	1.22017	1	9	0.922419	1	9	1.06594
1	10	1.04376	1	10	1.06701	1	10	1.21116
1	11	1.10319	1	11	1.03977	1	11	1.01961
1	12	1.1319	1	12	1.1599	1	12	1.05168
1	13	1.27907	1	13	0.937841	1	13	0.967948
1	14	1.0365	1	14	1.12789	1	14	0.888653
1	15	1.05562	1	15	1.07089	1	15	1.12084
1	16	1.15533	1	16	1.02735	1	16	1.07124
1	17	1.10387	1	17	1.25674	1	17	0.930568
1	18	1.1402	1	18	1.09667	1	18	1.2471
1	19	0.973781	1	19	0.989928	1	19	0.98304
1	20	1.05348	1	20	0.999793	1	20	1.06275
1	21	1.00168	1	21	1.04086	1	21	1.19453
1	22	1.18118	1	22	0.993734	1	22	0.981118
1	23	1.12252	1	23	1.06275	1	23	1.11882
1	24	1.28349	1	24	1.22326	1	24	1.11983
1	25	1.12755	1	25	0.999038	1	25	1.20679
1	26	1.1205	1	26	0.892891	1	26	1.22941
1	27	1.06559	1	27	1.03504	1	27	0.944259
1	28	1.00394	1	28	0.870629	1	28	0.989928
1	29	1.21365	1	29	0.963257	1	29	0.967168
1	30	1.1001	1	30	0.974943	1	30	1.35
1	31	0.900049	1	31	1.06701	1	31	1.15566
1	32	1.10353	1	32	1.06807	1	32	1.27434
1	33	1.01367	1	33	0.874954	1	33	1.06133
1	34	1.11476	1	34	1.08594	1	34	0.822011
1	35	0.857963	1	35	0.918729	1	35	1.06559
1	36	1.29433	1	36	1.26453	1	36	1.03541
1	37	0.854878	1	37	1.08002	1	37	0.985725
1	38	0.983808	1	38	1.15173	1	38	0.930973
1	39	0.97533	1	39	1.0716	1	39	0.853552
1	40	0.994873	1	40	0.782969	1	40	0.912958
1	41	0.871929	1	41	0.830236	1	41	1.1599
1	42	1.0716	1	42	1.02293	1	42	0.874091
1	43	1.01776	1	43	1.3016	1	43	0.841078
1	44	0.861476	1	44	1.07652	1	44	1.05061
1	45	1.00619	1	45	0.900468	1	45	1.15762
1	46	1.00394	1	46	0.89795	1	46	0.895845
1	47	1.23554	1	47	1.21583	1	47	0.930973
1	48	1.17284	1	48	0.815557	1	48	0.981503
1	49	0.915023	1	49	0.85576	1	49	0.97533
1	50	0.987255	1	50	0.813239	1	50	0.877969
1	51	0.834318	1	51	0.975717	1	51	0.997904
1	52	0.802492	1	52	0.926502	1	52	0.792076
1	53	1.01664	1	53	0.789211	1	53	0.859721
1	54	0.885248	1	54	0.952221	1	54	0.972229
1	55	0.817406	1	55	0.80108	1	55	0.747955
1	56	0.756985	1	56	0.789689	1	56	0.755987
1	57	0.834771	1	57	0.738815	1	57	1.30073
1	58	0.717034	1	58	1.00657	1	58	0.802022
1	59	1.03248	1	59	0.72228	1	59	0.961688
1	60	0.912545	1	60	0.889926	1	60	0.849562
1	61	0.882258	1	61	0.799193	1	61	0.827047
1	62	0.81602	1	62	0.865847	1	62	0.822929
1	63	0.6962	1	63	1.07195	1	63	0.781038
1	64	0.71281	1	64	0.775703	1	64	1.31027
1	65	0.786816	1	65	0.978421	1	65	0.756486
1	66	0.746439	1	66	0.821552	1	66	0.814631
1	67	0.726968	1	67	1.1402	1	67	0.759474
1	68	0.634351	1	68	0.703213	1	68	0.784414
1	69	0.753486	1	69	0.825677	1	69	0.752483
1	70	1.18565	1	70	0.594414	1	70	0.841078
1	71	1.06594	1	71	0.589952	1	71	0.756985
1	72	0.715981	1	72	0.817406	1	72	0.777162
1	73	0.595683	1	73	0.756985	1	73	0.670794
1	74	0.792552	1	74	0.673042	1	74	0.714925
1	75	0.772778	1	75	1.33284	1	75	0.679183
1	76	0.993354	1	76	0.732142	1	76	0.843766
1	77	0.705357	1	77	0.715981	1	77	0.764922
1	78	0.735743	1	78	0.689115	1	78	0.550223
1	79	0.837029	1	79	0.718086	1	79	0.874523
1	80	0.802962	1	80	0.551593	1	80	0.708028
1	81	0.716508	1	81	0.666844	1	81	0.758977
1	82	0.69021	1	82	0.786816	1	82	0.696742
1	83	0.617465	1	83	0.741874	1	83	1.02109
1	84	0.570433	1	84	0.756985	1	84	0.6962
1	85	0.323947	1	85	0.612554	1	85	0.791599
1	86	0.649639	1	86	0.45813	1	86	0.642628
1	87	0.586744	1	87	0.689662	1	87	0.696742
1	88	0.68637	1	88	0.775703	1	88	0.479862
1	89	0.634351	1	89	0.747955	1	89	0.66854
1	90	0.644388	1	90	0.694027	1	90	0.586744
1	91	0.401011	1	91	0.593143	1	91	0.727487
1	92	0.595683	1	92	0.706427	1	92	0.745933
1	93	0.461414	1	93	0.573074	1	93	0.678627
1	94	2.16265	1	94	0.800137	1	94	0.720186
1	95	0.470327	1	95	0.639685	1	95	0.655424
1	96	1.62043	1	96	0.690756	1	96	0.624153
1	97	0.360355	1	97	0.590592	1	97	0.484559
1	98	0.239537	1	98	0.678071	1	98	0.715981
1	99	0.510359	1	99	0.619296	1	99	0.575703
1	100	0.499897	1	100	0.615014	1	100	0.729042
1	101	0.437045	1	101	0.47193	1	101	0.584811
1	102	0.314486	1	102	0.707495	1	102	0.549536
1	103	0.446445	1	103	0.680294	1	103	0.640864
1	104	0.714925	1	104	0.729042	1	104	0.556363
1	105	0.430957	1	105	0.628973	1	105	0.672481
1	106	1.78028	1	106	0.766893	1	106	0.454822
1	107	1.96781	1	107	0.482998	1	107	0.539834
1	108	0.237956	1	108	0.326269	1	108	0.563107
1	109	0.244219	1	109	0.515511	1	109	0.463862
2	1	1.27848	1	110	0.622336	1	110	0.506647
2	2	1.07371	1	111	0.560419	1	111	0.557718
2	3	1.20397	1	112	0.446445	1	112	0.286866
2	4	1.11949	1	113	0.467106	1	113	0.364521
2	5	1.18533	1	114	0.634351	1	114	0.512573
2	6	1.19516	1	115	0.385655	1	115	0.424781
2	7	1.08768	1	116	0.654848	2	1	0.993734
2	8	1.13689	1	117	0.426555	2	2	1.26632
2	9	1.10967	1	118	0.418514	2	3	0.956177
2	10	1.16412	2	1	1.15762	2	4	1.20679
2	11	0.983424	2	2	1.08941	2	5	1.19989
2	12	1.22542	2	3	1.192	2	6	1.19232
2	13	1.14087	2	4	1.06842	2	7	1.28702
2	14	1.35586	2	5	0.965606	2	8	0.956572
2	15	1.0842	2	6	1.02846	2	9	1.1151
2	16	1.16962	2	7	1.10558	2	10	1.16639
2	17	0.938646	2	8	1.06097	2	11	1.26453
2	18	1.19926	2	9	1.09701	2	12	1.32346
2	19	1.2696	2	10	1.1309	2	13	1.23309
2	20	1.20178	2	11	1.04376	2	14	1.02919
2	21	1.08106	2	12	1.12118	2	15	1.14186
2	22	1.23064	2	13	1.073	2	16	1.1537
2	23	1.06169	2	14	0.906318	2	17	1.0977
2	24	1.18278	2	15	1.18883	2	18	1.1625
2	25	1.09253	2	16	0.914611	2	19	1.02404
2	26	1.04484	2	17	1.12554	2	20	1.32089
2	27	0.956572	2	18	0.833866	2	21	0.922419
2	28	0.913785	2	19	1.01701	2	22	1.29316
2	29	1.05741	2	20	1.05812	2	23	1.02919
2	30	1.09701	2	21	1.0405	2	24	1.0013
2	31	1.0716	2	22	0.918318	2	25	1.08872
2	32	0.886952	2	23	0.908814	2	26	1.33934
2	33	1.00319	2	24	1.0908	2	27	0.854436
2	34	1.14351	2	25	0.871063	2	28	1.22017
2	35	0.971452	2	26	0.955782	2	29	0.923237
2	36	1.19421	2	27	0.992213	2	30	1.15892
2	37	1.22326	2	28	1.1178	2	31	1.23981
2	38	1.269	2	29	0.996011	2	32	1.08281
2	39	1.02257	2	30	1.04556	2	33	1.12353
2	40	0.852224	2	31	0.907151	2	34	1.05491
2	41	0.912958	2	32	0.871929	2	35	0.844214
2	42	0.938244	2	33	0.836577	2	36	1.28467
2	43	1.0624	2	34	0.829326	2	37	1.12722
2	44	0.991452	2	35	0.92691	2	38	0.994873
2	45	0.877539	2	36	1.02404	2	39	1.22511
2	46	1.10728	2	37	1.22819	2	40	1.06346
2	47	1.13689	2	38	1.05598	2	41	1.20397
2	48	1.00168	2	39	0.821092	2	42	1.03175
2	49	1.15075	2	40	0.946256	2	43	1.42085
2	50	0.98304	2	41	0.933807	2	44	1.1299
2	51	1.03175	2	42	0.877539	2	45	1.36003
2	52	1.22233	2	43	0.800608	2	46	1.22048
2	53	0.863664	2	44	0.826591	2	47	0.957755
2	54	1.00243	2	45	0.757982	2	48	1.08002
2	55	0.873227	2	46	0.822929	2	49	1.33199
2	56	0.920371	2	47	0.842423	2	50	1.10797
2	57	1.02809	2	48	0.790167	2	51	1.0723
2	58	1.08907	2	49	0.952221	2	52	0.968338
2	59	1.06559	2	50	0.751479	2	53	1.13423
2	60	1.02772	2	51	0.757982	2	54	0.967558
2	61	0.928944	2	52	0.6962	2	55	1.36003
2	62	1.0977	2	53	0.72956	2	56	1.07511
2	63	0.969118	2	54	0.82796	2	57	1.24224
2	64	1.08351	2	55	0.698905	2	58	1.06913
2	65	0.924055	2	56	0.892891	2	59	0.967168
2	66	1.00956	2	57	0.764922	2	60	0.854878
2	67	0.991071	2	58	0.605737	2	61	0.869327
2	68	1.02404	2	59	0.756486	2	62	1.30998
2	69	0.99639	2	60	0.719662	2	63	1.09114
2	70	0.852667	2	61	0.734202	2	64	1.25133
2	71	1.03212	2	62	0.506647	2	65	1.16542
2	72	0.956572	2	63	0.784895	2	66	0.797774
2	73	1.05312	2	64	0.655424	2	67	1.00281
2	74	0.946655	2	65	0.643216	2	68	0.949044
2	75	0.825677	2	66	0.805778	2	69	0.915436
2	76	0.836577	2	67	0.803432	2	70	1.44613
2	77	0.880974	2	68	0.55296	2	71	0.871063
2	78	0.737792	2	69	0.802492	2	72	0.884395
2	79	0.829781	2	70	0.639094	2	73	0.736255
2	80	0.853994	2	71	0.605737	2	74	0.787775
2	81	0.837479	2	72	0.746945	2	75	0.848673
2	82	0.926095	2	73	0.522059	2	76	0.908814
2	83	0.681956	2	74	0.565782	2	77	0.728006
2	84	0.70375	2	75	0.741365	2	78	0.800137
2	85	0.72228	2	76	0.60636	2	79	0.788254
2	86	0.605114	2	77	0.584165	2	80	0.806247
2	87	0.783932	2	78	0.647311	2	81	1.36281
2	88	1.0159	2	79	0.55907	2	82	0.732142
2	89	0.639685	2	80	0.66571	2	83	1.06275
2	90	0.697824	2	81	0.600731	2	84	0.750977
2	91	0.82796	2	82	0.995252	2	85	0.788733
2	92	0.642041	2	83	0.552277	2	86	0.760964
2	93	0.573074	2	84	0.789689	2	87	0.886526
2	94	1.02882	2	85	0.498384	2	88	0.814167
2	95	0.621729	2	86	0.752483	2	89	0.566449
2	96	0.537732	2	87	0.758479	2	90	0.622942
2	97	0.653116	2	88	0.521336	2	91	0.625362
2	98	0.676956	2	89	0.493819	2	92	0.775703
2	99	0.933807	2	90	0.749467	2	93	1.37302
2	100	0.639685	2	91	0.907567	2	94	1.43302
2	101	0.298475	2	92	1.14944	2	95	0.671919
2	102	0.562436	2	93	0.665143	2	96	0.784414
2	103	1.12185	2	94	0.389551	2	97	0.570433
2	104	0.835675	2	95	0.28021	2	98	0.750977
2	105	0.810449	2	96	0.309648	2	99	0.706427
2	106	0.349723	2	97	0.273391	2	100	0.579624
2	107	0.260668	2	98	0.419415	2	101	0.702676
2	108	0.449815	2	99	0.348642	2	102	0.543319
3	1	1.28672	2	100	0.408472	2	103	0.660587
3	2	1.17123	2	101	0.436181	2	104	0.726449
3	3	1.18278	2	102	0.457305	2	105	1.22449
3	4	1.21147	3	1	1.23432	2	106	1.05705
3	5	1.26274	3	2	1.34187	2	107	0.695657
3	6	1.2471	3	3	1.1831	2	108	0.742891
3	7	1.00769	3	4	1.20178	2	109	0.720186
3	8	1.1866	3	5	1.34159	2	110	0.689115
3	9	0.980734	3	6	1.29637	2	111	0.557041
3	10	1.27878	3	7	1.15957	2	112	0.492288
3	11	1.11205	3	8	1.03613	2	113	0.45149
3	12	1.22972	3	9	0.900468	2	114	0.601987
3	13	1.18533	3	10	1.37054	2	115	0.450653
3	14	1.24528	3	11	0.965996	2	116	0.730594
3	15	1.14747	3	12	1.15337	2	117	0.524944
3	16	1.1939	3	13	0.918729	2	118	0.476705
3	17	1.0908	3	14	0.845107	2	119	0.360355
3	18	1.15173	3	15	0.941056	2	120	0.554324
3	19	0.97649	3	16	1.03832	2	121	0.448975
3	20	1.05848	3	17	1.19105	2	122	0.674722
3	21	0.935423	3	18	1.06417	2	123	0.761955
3	22	0.955387	3	19	0.923646	2	124	0.339869
3	23	0.935423	3	20	0.954201	2	125	0.482998
3	24	0.967558	3	21	1.30392	2	126	0.369663
3	25	1.18086	3	22	1.27789	2	127	0.440487
3	26	0.854878	3	23	1.15009	2	128	0.358254
3	27	0.961688	3	24	0.978035	2	129	0.549536
3	28	0.908814	3	25	1.02992	2	130	0.437045
3	29	1.03358	3	26	1.08316	2	131	0.3072
3	30	1.07195	3	27	1.09976	2	132	1.10592
3	31	1.07371	3	28	0.886952	2	133	0.49152
3	32	0.870195	3	29	1.08837	3	1	1.03358
3	33	0.861476	3	30	1.04881	3	2	1.29899
3	34	1.02072	3	31	1.16607	3	3	1.12554
3	35	0.875385	3	32	1.11035	3	4	1.33764
3	36	0.91996	3	33	1.05312	3	5	1.22726
3	37	1.03322	3	34	0.975717	3	6	1.312
3	38	0.9216	3	35	1.06453	3	7	1.27848
3	39	0.865847	3	36	1.17798	3	8	1.19642
3	40	0.930568	3	37	0.86016	3	9	1.26154
3	41	0.81138	3	38	1.0452	3	10	0.974943
3	42	0.913785	3	39	0.870629	3	11	1.30941
3	43	0.900468	3	40	0.888653	3	12	1.17606
3	44	0.889502	3	41	1.33567	3	13	1.2024
3	45	1.04845	3	42	1.40401	3	14	1.38533
3	46	0.830236	3	43	0.694571	3	15	1.22726
3	47	1.03686	3	44	0.951031	3	16	1.29579
3	48	0.76886	3	45	0.892045	3	17	1.0452
3	49	0.952221	3	46	0.815557	3	18	1.31142
3	50	0.874523	3	47	1.04592	3	19	1.32317
3	51	1.30392	3	48	0.72071	3	20	1.17156
3	52	0.980349	3	49	0.799193	3	21	1.15239
3	53	1.35391	3	50	0.784895	3	22	0.895424
3	54	0.793504	3	51	0.871063	3	23	1.32801
3	55	0.854436	3	52	0.561765	3	24	1.28702
3	56	0.875817	3	53	0.961296	3	25	1.08106
3	57	0.818329	3	54	1.01329	3	26	1.14615
3	58	0.906735	3	55	0.782969	3	27	1.2687
3	59	0.784414	3	56	0.880116	3	28	1.32773
3	60	0.708561	3	57	1.27996	3	29	1.05562
3	61	0.814167	3	58	0.748459	3	30	1.14549
3	62	0.835223	3	59	0.772778	3	31	1.08106
3	63	0.791122	3	60	1.41792	3	32	1.00881
3	64	0.610703	3	61	0.695114	3	33	1.05132
3	65	0.815557	3	62	0.667409	3	34	1.13023
3	66	1.38342	3	63	0.878399	3	35	1.02625
3	67	0.726449	3	64	0.830236	3	36	0.844214
3	68	0.573074	3	65	0.715981	3	37	0.880545
3	69	0.785856	3	66	0.851781	3	38	1.05419
3	70	0.975717	3	67	1.21241	3	39	1.14417
3	71	0.871929	3	68	0.717034	3	40	1.21676
3	72	0.720186	3	69	0.6508	3	41	1.26632
3	73	0.714925	3	70	0.824762	3	42	1.07265
3	74	0.895002	3	71	0.718612	3	43	1.17445
3	75	0.674162	3	72	0.754988	3	44	1.46377
3	76	0.601359	3	73	0.79493	3	45	1.30854
3	77	0.674722	3	74	0.887803	3	46	1.08002
3	78	0.595049	3	75	0.912958	3	47	1.38642
3	79	0.603865	3	76	0.790645	3	48	1.37137
3	80	0.552277	3	77	0.773754	3	49	0.933807
3	81	1.33793	3	78	0.864101	3	50	1.01738
3	82	0.642628	3	79	0.707495	3	51	1.41686
3	83	0.932594	3	80	0.700524	3	52	0.821552
3	84	0.577013	3	81	0.653694	3	53	0.992974
3	85	0.669668	3	82	0.683615	3	54	1.24891
3	86	1.13523	3	83	0.509619	3	55	0.915848
3	87	0.782004	3	84	0.557041	3	56	1.12454
3	88	0.441343	3	85	0.532086	3	57	1.06559
3	89	0.502908	3	86	0.906318	3	58	1.07511
3	90	0.594414	3	87	0.435315	3	59	0.770331
3	91	0.755487	3	88	0.777647	3	60	0.915023
3	92	0.400068	3	89	0.738303	3	61	0.745933
3	93	0.889926	3	90	0.736255	3	62	1.36585
3	94	0.817868	3	91	0.940654	3	63	0.961296
3	95	0.418514	3	92	0.854436	3	64	1.2917
3	96	0.37574	3	93	0.624153	3	65	0.949442
3	97	0.423892	3	94	0.593143	3	66	1.43381
3	98	0.549536	3	95	0.656	3	67	0.983808
3	99	1.21116	3	96	0.703213	3	68	0.972229
3	100	0.527097	3	97	0.577667	3	69	0.841975
3	101	0.234762	3	98	1.00206	3	70	1.36861
3	102	0.404759	3	99	0.391484	3	71	0.937439
3	103	0.495345	3	100	0.357199	3	72	0.861037
			3	101	0.547472	3	73	0.867153
			3	102	0.514778	3	74	0.757483
			3	103	0.568445	3	75	0.80108
			3	104	1.20773	3	76	1.1751
			3	105	0.813703	3	77	0.86541
			3	106	0.376743	3	78	1.03102
			3	107	0.837479	3	79	0.803432
			3	108	0.602613	3	80	1.11137
						3	81	0.938244
						3	82	0.89795
						3	83	0.835223
						3	84	0.988783
						3	85	0.917906
						3	86	0.916672
						3	87	0.739836
						3	88	1.3472
						3	89	0.864974
						3	90	0.792552
						3	91	1.03759
						3	92	0.845554
						3	93	0.620514
						3	94	1.58272
						3	95	0.720186
						3	96	0.830691
						3	97	0.704286
						3	98	0.846446
						3	99	0.697283
						3	100	0.802022
						3	101	1.30305
						3	102	0.6962
						3	103	0.556363
						3	104	0.726449
						3	105	0.907151
						3	106	0.694571
						3	107	0.629573
						3	108	0.71756
						3	109	1.13855
						3	110	0.627771
						3	111	0.573733
						3	112	0.661159
						3	113	1.17445
						3	114	0.736255
						3	115	1.4702
						3	116	0.653694
						3	117	0.69021
						3	118	0.753486
						3	119	0.660016
						3	120	0.593143
						3	121	0.699445
						3	122	0.691848
						3	123	0.825677
						3	124	0.552277
						3	125	0.640864
						3	126	0.688567
						3	127	0.638503
						3	128	0.524944
						3	129	0.637912
						3	130	0.463047
						3	131	0.563777
						3	132	0.55907
						3	133	0.400068
						3	134	0.857963
						3	135	0.312077
						3	136	0.500651
						3	137	0.289486
						3	138	0.435315
						3	139	0.362444
						3	140	0.282891
						3	141	0.266398
						3	142	0.326269

## Sheet: Figure 1. j
Phage T7 (Figure 1. j)
Untreated			Km 0.5 µg/mL			Km 1 µg/mL			Km 2 µg/mL			Cm 1 µg/mL			Cm 2 µg/mL			Cm 3 µg/mL
Plate number	Lysis plaque number	Radius (mm)	Plate number	Lysis plaque number	Radius (mm)	Plate number	Lysis plaque number	Radius (mm)	Plate number	Lysis plaque number	Radius (mm)	Plate number	Lysis plaque number	Radius (mm)	Plate number	Lysis plaque number	Radius (mm)	Plate number	Lysis plaque number	Radius (mm)
1	1	3.44379	1	1	5.03	1	1	4.885	1	1	4.005	1	1	4.63	1	1	5.105	1	1	4.525
1	2	4.92934	1	2	4.335	1	2	4.96	1	2	3.375	1	2	5.305	1	2	5.05	1	2	3.36
1	3	4.42772	1	3	4.365	1	3	4.545	1	3	3.1	1	3	4.375	1	3	5.35	1	3	3.905
1	4	4.84252	1	4	3.64	1	4	4.155	1	4	3.945	1	4	3.505	1	4	5.07	1	4	3.905
1	5	4.94381	1	5	3.72	1	5	3.98	1	5	3.55	1	5	4.595	1	5	5.45	1	5	3.505
1	6	4.12868	1	6	4.845	1	6	3.395	1	6	3.475	1	6	4.925	1	6	5.31	1	6	4.555
1	7	4.2155	1	7	3.915	1	7	4.165	1	7	3.385	1	7	4.77	1	7	5.545	1	7	2.315
1	8	4.55313	1	8	2.08	2	1	4.56	1	8	3.88	1	8	4.185	1	8	6.44	1	8	4.135
1	9	5.18979	1	9	4.73	2	2	5.135	1	9	4.45	1	9	3.47	1	9	2.96	1	9	2.3
1	10	4.5049	1	10	4.85	2	3	4.41	1	10	4.325	1	10	2.71	1	10	4.975	1	10	4.515
1	11	4.87628	1	11	3.1	2	4	2.465	1	11	4.96	1	11	3.99	1	11	4.95	1	11	4.47
1	12	4.28303	1	12	4.13	2	5	3.405	1	12	2.865	1	12	2.765	1	12	4.245	1	12	3.78
1	13	5.08851	1	13	4.595	2	6	4.29	2	1	3.075	1	13	5.545	1	13	3.83	1	13	4.475
1	14	3.55472	1	14	2.115	2	7	4.745	2	2	3.425	1	14	3.655	1	14	4	1	14	5.55
1	15	2.94217	1	15	3.615	2	8	5.07	2	3	3.69	1	15	3.18	1	15	4.69	1	15	5.065
1	16	3.70424	1	16	5.32	2	9	4.925	2	4	3.06	1	16	3.93	1	16	5.315	1	16	4.42
2	1	3.60295	1	17	3.305	2	10	4.745	2	5	3.49	1	17	3.915	1	17	2.04	1	17	2.39
2	2	4.46631	1	18	4.225	2	11	4.1	2	6	2.325	2	1	4.4	1	18	3.235	1	18	4.885
2	3	5.05474	2	1	2.94	2	12	4.855	2	7	3.29	2	2	4.2	1	19	3.045	1	19	4.845
2	4	3.14957	2	2	3.76	2	13	4.785	2	8	3.88	2	3	4.92	1	20	4	1	20	4.96
2	5	4.0081	2	3	4.815	2	14	4.915	2	9	2.335	2	4	2.965	2	1	3.425	1	21	4.185
2	6	4.33126	2	4	4.615	2	15	4.775	2	10	3.87	2	5	5.14	2	2	4.015	1	22	5.04
2	7	4.693	2	5	4.655	2	16	4.645	2	11	4.385	2	6	4.37	2	3	4.26	2	1	4.815
2	8	3.8007	2	6	4.82	2	17	3.52	2	12	3.67	2	7	3.705	2	4	3.225	2	2	5.53
2	9	4.40361	2	7	5.24	2	18	3.695	2	13	3.76	2	8	4.78	2	5	3.29	2	3	4.855
2	10	3.25086	2	8	4.03	2	19	2.115	2	14	3.955	2	9	5.115	2	6	3.725	2	4	4.6
2	11	3.90682	2	9	3.235	2	20	4.73	2	15	2.85	2	10	3.735	2	7	2.695	2	5	3.92
2	12	4.4229	2	10	3.475	2	21	4.145	2	16	2.45	2	11	3.635	2	8	2.63	2	6	4.275
2	13	3.57353	2	11	4.67	3	1	4.005	2	17	4.03	2	12	4.015	2	9	4.13	2	7	3.855
2	14	4.94381	2	12	2.71	3	2	5.32	2	18	1.755	2	13	3.735	2	10	5.135	2	8	3.74
2	15	3.74283	2	13	3.16	3	3	4.45	3	1	3.225	2	14	4.815	2	11	1.88	2	9	4.245
2	16	3.84411	2	14	4.38	3	4	3.045	3	2	1.825	2	15	3.82	2	12	5.33	2	10	4.78
2	17	4.03704	2	15	5.205	3	5	5.11	3	3	4.48	2	16	4.385	2	13	5.58	2	11	4.015
2	18	4.40843	2	16	3.075	3	6	3.94	3	4	4.08	3	1	2.745	2	14	4.675	2	12	5.23
2	19	5.20909	2	17	4.835	3	7	2.465	3	5	4.005	3	2	2.93	2	15	5.305	2	13	4.8
3	1	5.17532	2	18	4.98	3	8	5.185	3	6	4.265	3	3	4.485	2	16	4.845	2	14	5.17
3	2	4.52901	2	19	4.505	3	9	2.295	3	7	3.065	3	4	5.665	2	17	3.235	2	15	4.545
3	3	3.81035	2	20	4.905	3	10	5.29	3	8	3.485	3	5	3.75	2	18	3.65	2	16	4.47
3	4	3.76694	2	21	2.84	3	11	4.345	3	9	3.305	3	6	4.605	2	19	4.13	2	17	4.69
3	5	4.06116	2	22	4.5	3	12	4.29	3	10	3.835	3	7	4.725	2	20	5.22	2	18	5.015
3	6	3.30873	2	23	4.855	3	13	4.03	3	11	2.98	3	8	4.13	2	21	3.715	2	19	1.21
3	7	3.74765	2	24	3.67	3	14	4.095	3	12	4.2	3	9	5.28	2	22	5.055	2	20	4.67
3	8	4.50007	2	25	5.68	3	15	1.795	3	13	4.225	3	10	4.74	3	1	4.015	2	21	3.37
3	9	4.11421	2	26	4.625	3	16	4.395	3	14	3.235	3	11	4.365	3	2	5.24	3	1	3.865
3	10	4.77982	3	1	4.05	3	17	4.41	3	15	4.255	3	12	2.78	3	3	5.85	3	2	2.71
3	11	4.74606	3	2	4.015				3	16	3.765	3	13	2.885	3	4	5.385	3	3	1.93
3	12	4.56	3	3	4.945				3	17	3.65	3	14	2.885	3	5	3.02	3	4	4.96
3	13	2.915	3	4	4.545				3	18	4.815	3	15	4.715	3	6	4.44	3	5	2.47
3	14	4.24	3	5	5.2							3	16	3.57	3	7	3.87	3	6	4.115
3	15	3.095	3	6	5.665							3	17	5.14	3	8	3.225	3	7	3.335
3	16	3.335	3	7	3.915							3	18	3.47	3	9	4.505	3	8	4.315
3	17	3.275	3	8	4.225							3	19	5.365	3	10	4.625	3	9	4.945
3	18	4.595	3	9	4.225							3	20	3.505	3	11	4.895	3	10	4.78
3	19	4.36	3	10	5.155							3	21	3.68	3	12	4.41	3	11	4.89
3	20	3.34	3	11	1.94							3	22	4.145	3	13	4.93	3	12	3.57
3	21	4.025	3	12	3.505							3	23	4.645	3	14	3.485	3	13	3.915
3	22	2.455	3	13	5.38							3	24	1.415	3	15	4.415	3	14	4.08
3	23	4.395	3	14	3.915							3	25	4.09	3	16	4.815	3	15	4.2
3	24	3.25	3	15	4.515							3	26	5.01	3	17	3.595	3	16	4.32
3	25	4.795	3	16	2.84										3	18	5.94	3	17	2.495
3	26	4.32	3	17	1.86													3	18	4.135
3	27	4.885	3	18	3.985													3	19	5.18
3	28	3.705	3	19	4.41
3	29	3.275	3	20	4.98
3	30	5.355	3	21	4.295
3	31	5.465	3	22	4.21
			3	23	4.455
			3	24	4.03
			3	25	4.1
			3	26	2.195
			3	27	3.925
			3	28	3.19
			3	29	4.2

## Sheet: Figure 2. b
Bacteria	Condition	Bacterial length (µm)	Bacterial mean width (µm)
b1	Untreated	4.6376	1.22112
b2	Untreated	5.14886	1.12552
b3	Untreated	5.07587	1.14448
b4	Untreated	4.34156	1.13279
b5	Untreated	4.67502	1.22447
b6	Untreated	4.93322	1.18657
b7	Untreated	4.76427	1.14372
b8	Untreated	4.73737	1.14134
b9	Untreated	5.2111	1.24917
b10	Untreated	5.63299	1.21031
b11	Untreated	4.39886	1.17652
b12	Untreated	5.68488	1.09419
b13	Untreated	4.2319	1.11836
b14	Untreated	4.21664	1.14717
b15	Untreated	4.5575	1.23414
b16	Untreated	5.16689	1.20605
b17	Untreated	3.30819	1.20356
b18	Untreated	3.77443	1.13494
b19	Untreated	6.4831	1.13627
b20	Untreated	3.35132	1.23455
b21	Untreated	6.13371	1.21304
b22	Untreated	7.67976	1.15364
b23	Untreated	3.51201	1.1633
b24	Untreated	3.77147	1.12052
b25	Untreated	6.51076	1.16508
b26	Untreated	3.36118	1.17917
b27	Untreated	4.20766	1.17733
b28	Untreated	3.45752	1.19404
b29	Untreated	6.48164	1.16375
b30	Untreated	3.21078	1.16088
b31	Untreated	3.28129	1.13146
b32	Untreated	3.72073	1.14949
b33	Untreated	7.34305	1.19576
b34	Untreated	3.57473	1.12525
b35	Untreated	6.46407	1.21422
b36	Untreated	3.68487	1.16458
b37	Untreated	3.35732	1.11549
b38	Untreated	3.63258	1.27114
b39	Untreated	3.32756	1.14872
b40	Untreated	3.25856	1.23581
b41	Untreated	3.68317	1.19072
b42	Untreated	6.2699	1.26189
b43	Untreated	4.99017	1.18202
b44	Untreated	5.00658	1.19684
b45	Untreated	5.0377	1.1287
b46	Untreated	4.75971	1.1282
b47	Untreated	5.344	1.20838
b48	Untreated	5.38	1.16351
b49	Untreated	4.87937	1.17635
b50	Untreated	4.49743	1.2142
b51	Untreated	6.3532	1.19196
b52	Untreated	4.73699	1.17194
b53	Untreated	5.13727	1.16989
b54	Untreated	5.38631	1.17557
b55	Untreated	4.61826	1.15283
b56	Untreated	6.29126	1.18097
b57	Untreated	5.06339	1.16522
b58	Untreated	4.81786	1.15715
b59	Untreated	4.86004	1.18653
b60	Untreated	8.33723	1.20401
b61	Untreated	5.19901	1.20693
b62	Untreated	4.66305	1.21527
b63	Untreated	4.24645	1.16628
b64	Untreated	4.30818	1.16599
b65	Untreated	4.19988	1.15161
b66	Untreated	4.64449	1.15149
b67	Untreated	4.68477	1.18412
b68	Untreated	3.75962	1.19378
b69	Untreated	4.52506	1.14777
b70	Untreated	4.71366	1.09862
b71	Untreated	5.18139	1.22663
b72	Untreated	4.2789	1.08453
b73	Untreated	3.47719	1.04917
b74	Untreated	3.60752	1.15
b75	Untreated	5.05293	1.13308
b76	Untreated	4.12223	1.163
b77	Untreated	3.50437	1.2046
b78	Untreated	3.75065	1.11781
b79	Untreated	4.44791	1.11207
b80	Untreated	4.29557	1.13171
b81	Untreated	4.6975	1.10304
b82	Untreated	4.02903	1.20449
b83	Untreated	4.27921	1.0633
b84	Untreated	4.15682	1.24665
b85	Untreated	4.18622	1.18552
b86	Untreated	3.72142	1.23086
b87	Untreated	3.93027	1.15526
b88	Untreated	4.10078	1.17267
b89	Untreated	4.06706	1.12044
b90	Untreated	3.48181	1.1823
b91	Untreated	4.78891	1.22924
b92	Untreated	3.58746	1.24393
b93	Untreated	3.41986	1.09897
b94	Untreated	4.98415	1.19516
b95	Untreated	3.27147	1.07057
b96	Untreated	3.24121	1.01543
b97	Untreated	2.94193	1.13141
b98	Untreated	2.92913	1.03427
b99	Untreated	3.21158	1.1147
b100	Untreated	3.95659	1.15202
b101	Untreated	3.66539	1.15231
b102	Untreated	2.55745	1.14406
b103	Untreated	3.90618	1.22332
b104	Untreated	2.50356	1.10796
b105	Untreated	3.59117	1.15313
b106	Untreated	2.79357	1.11144
b107	Untreated	2.75049	1.10799
b108	Untreated	5.57834	1.10402
b109	Untreated	6.56642	1.11261
b110	Untreated	2.92947	1.13443
b111	Untreated	3.7782	1.25656
b112	Untreated	3.51996	1.21588
b113	Untreated	2.79105	1.00244
b114	Untreated	3.69774	1.20337
b115	Untreated	4.68552	1.172
b116	Untreated	5.06173	1.11364
b117	Untreated	6.17438	1.0972
b118	Untreated	5.28725	1.14437
b119	Untreated	5.15544	1.1307
b120	Untreated	5.12484	1.13304
b121	Untreated	5.01077	1.19288
b122	Untreated	4.26196	1.13382
b123	Untreated	5.41757	1.14538
b124	Untreated	5.72487	1.14055
b125	Untreated	5.09778	1.11077
b126	Untreated	5.58963	1.0999
b127	Untreated	5.22612	1.15372
b128	Untreated	4.75512	1.14565
b129	Untreated	4.21541	1.20992
b130	Untreated	4.92662	1.16736
b131	Untreated	7.18219	1.13173
b132	Untreated	3.68612	1.13663
b133	Untreated	5.46524	1.14152
b134	Untreated	3.89582	1.13562
b135	Untreated	6.69474	1.12891
b136	Untreated	4.18258	1.12137
b137	Untreated	5.16786	1.18289
b138	Untreated	3.6111	1.14435
b139	Untreated	3.83276	1.23384
b140	Untreated	3.29913	1.06395
b141	Untreated	5.02546	1.15984
b142	Untreated	3.33381	1.21533
b143	Untreated	3.20896	1.11094
b144	Untreated	5.18721	1.12122
b145	Untreated	3.16116	1.08743
b146	Untreated	2.87939	1.31507
b147	Untreated	3.715	1.18434
b148	Untreated	3.0808	1.10369
b149	Untreated	3.35747	1.13484
b150	Untreated	2.57582	1.21706
b151	Untreated	5.29511	1.21673
b152	Untreated	3.12228	1.20394
b153	Untreated	5.30192	1.15655
b154	Untreated	3.3113	1.06857
b155	Untreated	3.26914	1.05097
b156	Untreated	5.98189	1.17782
b157	Untreated	3.72875	1.18361
b158	Untreated	5.82157	1.118
b159	Untreated	3.1552	1.13705
b160	Untreated	3.91364	1.09776
b161	Untreated	3.6971	1.22984
b162	Untreated	2.79595	1.05716
b163	Untreated	5.51959	1.21983
b164	Untreated	2.96428	1.02057
b165	Untreated	6.72225	1.08019
b166	Untreated	6.367	1.14611
b167	Untreated	3.19225	1.14528
b168	Untreated	4.05197	1.21065
b169	Untreated	3.92796	1.14399
b170	Untreated	3.05616	1.10581
b171	Untreated	5.05037	1.07221
b172	Untreated	2.82686	1.13608
b173	Untreated	4.28023	1.22684
b174	Untreated	3.50467	1.07821
b175	Untreated	3.59803	1.23419
b176	Untreated	3.02515	1.17024
b177	Untreated	6.1228	1.19958
b178	Untreated	3.98375	1.16585
b179	Untreated	3.61792	1.18678
b180	Untreated	5.21759	1.21337
b181	Untreated	3.45958	1.15912
b182	Untreated	3.55689	1.11586
b183	Untreated	4.50379	1.19122
b184	Untreated	3.51519	1.14014
b185	Untreated	3.52775	1.13832
b186	Untreated	4.41344	1.14411
b187	Untreated	9.31052	1.17232
b188	Untreated	4.10266	1.20618
b189	Untreated	3.29297	1.13577
b190	Untreated	3.23498	1.11744
b191	Untreated	3.5788	1.13563
b192	Untreated	3.88482	1.12367
b193	Untreated	3.86418	1.14855
b194	Untreated	4.01057	1.22706
b195	Untreated	3.11176	1.02441
b196	Untreated	4.88187	1.21043
b197	Untreated	3.73109	1.10945
b198	Untreated	4.75362	1.10633
b199	Untreated	4.63562	1.09647
b200	Untreated	4.63841	1.17657
b201	Untreated	3.51266	1.12238
b202	Untreated	4.30643	1.0892
b203	Untreated	4.8659	1.14596
b204	Untreated	3.76763	1.16272
b205	Untreated	4.58757	1.13868
b206	Untreated	4.71309	1.12494
b207	Untreated	4.70782	1.15418
b208	Untreated	4.10596	1.19375
b209	Untreated	3.88563	1.09547
b210	Untreated	4.09402	1.22554
b211	Untreated	5.74713	1.07892
b212	Untreated	6.00678	1.10709
b213	Untreated	5.85368	1.0813
b214	Untreated	5.47894	1.18024
b215	Untreated	5.93413	1.13517
b216	Untreated	6.14007	1.09143
b217	Untreated	12.034	1.12078
b218	Untreated	5.33779	1.16166
b219	Untreated	5.67429	1.08191
b220	Untreated	4.98888	1.22271
b221	Untreated	6.05164	1.11689
b222	Untreated	5.39585	1.09506
b223	Untreated	6.24399	1.08054
b224	Untreated	5.89498	1.16284
b225	Untreated	6.03139	1.03844
b226	Untreated	4.12911	1.17577
b227	Untreated	3.81453	1.19001
b228	Untreated	4.9561	1.18702
b229	Untreated	3.06945	1.11881
b230	Untreated	6.14542	1.20851
b231	Untreated	4.18646	1.17125
b232	Untreated	3.99303	1.10788
b233	Untreated	3.80756	1.23929
b234	Untreated	3.85647	1.14568
b235	Untreated	3.81473	1.14695
b236	Untreated	3.58976	1.13662
b237	Untreated	3.86803	1.14632
b238	Untreated	3.64929	1.15552
b239	Untreated	2.76665	1.11728
b240	Untreated	3.46416	1.10078
b241	Untreated	3.71393	1.17086
b242	Untreated	3.81958	1.19912
b243	Untreated	2.10768	1.01703
b244	Untreated	3.83188	1.13823
b245	Untreated	5.50562	1.15097
b246	Untreated	6.47021	1.17078
b247	Untreated	4.37534	1.0921
b248	Untreated	6.52946	1.20581
b249	Untreated	3.94757	1.15548
b250	Untreated	3.98088	1.21414
b251	Untreated	4.60199	1.1781
b252	Untreated	3.3208	1.15483
b253	Untreated	3.42181	1.24613
b254	Untreated	2.64323	1.18997
b255	Untreated	3.76135	1.1336
b256	Untreated	5.40577	1.22148
b257	Untreated	2.96128	1.11764
b258	Untreated	3.44147	1.21083
b259	Untreated	3.45916	1.16295
b260	Untreated	6.40432	1.14298
b261	Untreated	3.69502	1.10384
b262	Untreated	4.31239	1.14238
b263	Untreated	3.28994	1.27244
b264	Untreated	6.52544	1.17521
b265	Untreated	5.84897	1.13386
b266	Untreated	3.43959	1.1361
b267	Untreated	3.51357	1.25817
b268	Untreated	6.74385	1.20185
b269	Untreated	3.32443	1.13993
b270	Untreated	3.91697	1.13336
b271	Untreated	5.98484	1.18011
b272	Untreated	3.73704	1.09837
b273	Untreated	5.4467	1.1722
b274	Untreated	3.218	1.11708
b275	Untreated	6.22771	1.20416
b276	Untreated	3.35468	1.17611
b277	Untreated	7.94582	1.24896
b278	Untreated	3.9521	1.13193
b279	Untreated	4.90748	1.12108
b280	Untreated	5.09644	1.16064
b281	Untreated	3.95195	1.19632
b282	Untreated	4.98914	1.16419
b283	Untreated	4.65967	1.18975
b284	Untreated	8.46462	1.2583
b285	Untreated	5.42601	1.16928
b286	Untreated	3.72082	1.13337
b287	Untreated	3.79945	1.29298
b288	Untreated	4.18139	1.16313
b289	Untreated	4.94057	1.10153
b290	Untreated	3.75109	1.14194
b291	Untreated	3.61356	1.14023
b292	Untreated	4.7667	1.15162
b293	Untreated	3.39736	1.14888
b294	Untreated	5.01601	1.16085
b295	Untreated	4.35874	1.1097
b296	Untreated	3.92796	1.20337
b297	Untreated	4.20548	1.17317
b298	Untreated	3.55212	1.21629
b299	Untreated	3.56462	1.17677
b300	Untreated	3.75284	1.1872
b301	Untreated	5.2855	1.26048
b302	Untreated	5.36068	1.16481
b303	Untreated	5.00809	1.23983
b304	Untreated	5.12332	1.12271
b305	Untreated	6.7509	1.10079
b306	Untreated	7.68363	1.11538
b307	Untreated	5.94924	1.10807
b308	Untreated	3.24699	1.10521
b309	Untreated	4.93735	1.04994
b310	Untreated	5.49834	1.1015
b311	Untreated	4.64818	1.06199
b312	Untreated	3.14637	1.09187
b313	Untreated	5.95873	1.23074
b314	Untreated	5.7732	1.19046
b315	Untreated	4.84444	1.10001
b316	Untreated	4.9988	1.206
b317	Untreated	4.86921	1.2519
b318	Untreated	4.90645	1.22403
b319	Untreated	5.42333	1.1888
b320	Untreated	4.11673	1.22102
b321	Untreated	4.09357	1.06195
b322	Untreated	4.86231	1.07517
b323	Untreated	4.45876	1.22898
b324	Untreated	4.52805	1.13185
b325	Untreated	5.18974	1.10421
b326	Untreated	4.66192	1.10237
b327	Untreated	4.93248	1.09678
b328	Untreated	4.27455	1.14207
b329	Untreated	4.78261	1.08759
b330	Untreated	5.78946	1.16351
b331	Untreated	5.44806	1.11921
b332	Untreated	5.57888	1.23461
b333	Untreated	5.59759	1.27481
b334	Untreated	5.00745	1.1343
b335	Untreated	5.56658	1.15161
b336	Untreated	5.17174	1.22206
b337	Untreated	4.63735	1.23099
b338	Untreated	4.99872	1.20734
b339	Untreated	5.13931	1.2293
b340	Untreated	5.77008	1.18277
b341	Untreated	5.64489	1.14061
b342	Untreated	4.64053	1.16387
b343	Untreated	4.84509	1.11744
b344	Untreated	4.90114	1.16542
b345	Untreated	4.56193	1.12141
b346	Untreated	5.40236	1.13716
b347	Untreated	5.08601	1.18752
b348	Untreated	5.29026	1.2255
b349	Untreated	4.2487	1.17656
b350	Untreated	4.14811	1.33546
b351	Untreated	5.67459	1.18786
b352	Untreated	4.22047	1.24397
b353	Untreated	4.72352	1.28168
b354	Untreated	4.24507	1.21047
b355	Untreated	5.05767	1.15664
b356	Untreated	5.10399	1.08621
b357	Untreated	4.85419	1.17797
b358	Untreated	4.1984	1.12
b359	Untreated	4.70462	1.0995
b360	Untreated	4.89448	1.19999
b361	Untreated	4.46601	1.23533
b362	Untreated	5.61745	1.12607
b363	Untreated	6.02896	1.10418
b364	Untreated	4.40458	1.24554
b365	Untreated	4.68298	1.13216
b366	Untreated	5.01363	1.19119
b367	Untreated	4.73122	1.0949
b368	Untreated	4.68078	1.06083
b369	Untreated	4.15707	1.08711
b370	Untreated	4.77938	1.13219
b371	Untreated	4.05651	1.15056
b372	Untreated	5.47033	1.14206
b373	Untreated	5.00471	1.16025
b374	Untreated	4.52743	1.24932
b375	Untreated	5.01884	1.12971
b376	Untreated	4.42753	1.13407
b377	Untreated	4.31466	1.10036
b378	Untreated	5.04611	1.08186
b379	Untreated	4.8569	1.13523
b380	Untreated	3.93359	1.15772
b381	Untreated	4.16428	1.05777
b382	Untreated	6.86149	1.18646
b383	Untreated	3.69105	1.16519
b384	Untreated	3.46016	1.15842
b385	Untreated	3.65767	1.09321
b386	Untreated	3.5539	1.18921
b387	Untreated	3.12333	1.15236
b388	Untreated	3.25145	1.23622
b389	Untreated	3.67512	1.22676
b390	Untreated	3.0758	1.24292
b391	Untreated	5.93187	1.18614
b392	Untreated	4.15512	1.17712
b393	Untreated	3.8723	1.18355
b394	Untreated	6.53087	1.25372
b395	Untreated	3.66635	1.20776
b396	Untreated	3.9742	1.12708
b397	Untreated	3.67346	1.20948
b398	Untreated	6.01705	1.18248
b399	Untreated	3.77476	1.23855
b400	Untreated	3.66541	1.31049
b401	Untreated	3.69945	1.22254
b402	Untreated	3.39147	1.11479
b403	Untreated	3.24544	1.19739
b404	Untreated	3.6067	1.24765
b405	Untreated	6.08014	1.13464
b406	Untreated	3.20438	1.1825
b407	Untreated	3.34808	1.18942
b408	Untreated	3.48175	1.02837
b409	Untreated	5.88816	1.15539
b410	Untreated	3.47333	1.10087
b411	Untreated	5.55186	1.16498
b412	Untreated	3.38665	1.11223
b413	Untreated	3.11784	1.1149
b414	Untreated	3.60185	1.12129
b415	Untreated	3.1617	1.11538
b416	Untreated	3.19312	1.14701
b417	Untreated	3.69208	1.16989
b418	Untreated	6.30606	1.07641
b419	Untreated	2.63476	1.31186
b420	Untreated	6.75612	1.19439
b421	Untreated	3.21503	1.08948
b422	Untreated	3.63338	1.05727
b423	Untreated	6.53705	1.08545
b424	Untreated	4.0663	1.12186
b425	Untreated	3.03033	1.18616
b426	Untreated	4.68703	1.13101
b427	Untreated	3.47573	1.08357
b428	Untreated	3.52798	1.1032
b429	Untreated	4.38102	1.0859
b430	Untreated	3.32253	1.08943
b431	Untreated	2.84942	1.17083
b432	Untreated	4.1826	1.18895
b433	Untreated	4.47538	1.16475
b434	Untreated	3.91329	1.12401
b435	Untreated	5.72651	1.06172
b436	Untreated	3.52197	1.09847
b437	Untreated	4.26274	1.18788
b438	Untreated	3.06891	1.2062
b439	Untreated	5.98833	1.16797
b440	Untreated	4.14773	1.13578
b441	Untreated	3.63652	1.05256
b442	Untreated	4.48772	1.12481
b443	Untreated	4.52183	1.13394
b444	Untreated	3.10245	1.17297
b445	Untreated	3.67238	1.12658
b446	Untreated	3.92024	1.16503
b447	Untreated	4.48411	1.2026
b448	Untreated	3.30822	1.06045
b449	Untreated	5.14716	1.15926
b450	Untreated	4.115	1.22103
b451	Untreated	4.00706	1.16828
b452	Untreated	3.84319	1.07501
b453	Untreated	4.40879	1.14408
b454	Untreated	4.05896	1.08789
b455	Untreated	4.00911	1.13627
b456	Untreated	3.89538	1.17488
b457	Untreated	3.88531	1.06996
b458	Untreated	5.47143	1.12296
b459	Untreated	4.26656	1.17814
b460	Untreated	4.45464	1.11074
b461	Untreated	4.45731	1.1465
b462	Untreated	4.11405	1.1104
b463	Untreated	3.58751	1.07548
b464	Untreated	4.15052	1.22038
b465	Untreated	4.65407	1.27452
b466	Untreated	4.0725	1.11541
b467	Untreated	4.45561	1.12582
b468	Untreated	7.02532	1.21041
b469	Untreated	4.56981	1.13863
b470	Untreated	3.65069	1.15475
b471	Untreated	4.00755	1.18427
b472	Untreated	4.32485	1.14482
b473	Untreated	8.72567	1.11665
b474	Untreated	4.41378	1.17989
b475	Untreated	4.51091	1.1049
b476	Untreated	4.21317	1.1554
b477	Untreated	4.54001	1.17971
b478	Untreated	4.04636	1.20456
b479	Untreated	7.37639	1.23589
b480	Untreated	3.70495	1.15393
b481	Untreated	3.97698	1.1171
b482	Untreated	4.444	1.14681
b483	Untreated	4.55498	1.1855
b484	Untreated	7.01804	1.15993
b485	Untreated	8.25745	1.12333
b486	Untreated	4.17896	1.09577
b487	Untreated	4.03828	1.243
b488	Untreated	4.07372	1.21298
b489	Untreated	3.73847	1.22881
b490	Untreated	4.36401	1.10137
b491	Untreated	4.03513	1.17913
b492	Untreated	3.66167	1.13348
b493	Untreated	3.69796	1.12056
b494	Untreated	3.41405	1.21088
b495	Untreated	3.87359	1.15686
b496	Untreated	3.73164	1.21778
b497	Untreated	3.6076	1.23066
b498	Untreated	3.96535	1.22164
b499	Untreated	3.55576	1.22902
b500	Untreated	3.68427	1.27485
b501	Untreated	3.74815	1.15818
b502	Untreated	3.73045	1.17188
b503	Untreated	3.49039	1.25354
b504	Untreated	6.56954	1.19069
b505	Untreated	4.06499	1.15216
b506	Untreated	3.45967	1.14767
b507	Untreated	3.62238	1.09056
b508	Untreated	3.26986	1.30691
b509	Untreated	4.106	1.21127
b510	Untreated	3.47395	1.10613
b511	Untreated	3.44009	1.1418
b512	Untreated	3.32362	1.23229
b513	Untreated	7.06028	1.22605
b514	Untreated	3.24103	1.3066
b515	Untreated	3.685	1.23637
b516	Untreated	6.67889	1.16266
b517	Untreated	7.90299	1.16798
b518	Untreated	3.62426	1.20929
b519	Untreated	3.51568	1.24152
b520	Untreated	3.73345	1.22345
b521	Untreated	3.21923	1.10601
b522	Untreated	5.63416	1.05459
b523	Untreated	5.91601	1.13179
b524	Untreated	3.80805	1.15452
b525	Untreated	6.60096	1.17483
b526	Untreated	12.1663	1.14834
b527	Untreated	3.36922	1.11357
b528	Untreated	3.68554	1.11955
b529	Untreated	3.10688	1.19508
b530	Untreated	6.27798	1.15467
b531	Untreated	5.62504	1.11397
b532	Untreated	3.0713	1.14124
b533	Untreated	3.58636	1.24471
b534	Untreated	6.17296	1.08784
b535	Untreated	5.66483	1.05793
b536	Untreated	3.76591	1.206
b537	Untreated	3.4498	1.11254
b538	Untreated	3.10398	1.0676
b539	Untreated	3.54519	1.23775
b540	Untreated	6.75051	1.19745
b541	Untreated	3.33997	1.19931
b542	Untreated	4.5027	1.21384
b543	Untreated	26.6592	1.17824
b544	Untreated	5.2684	1.22482
b545	Untreated	5.72622	1.18082
b546	Untreated	4.67628	1.14517
b547	Untreated	5.50502	1.16168
b548	Untreated	4.30705	1.17481
b549	Untreated	3.83469	1.18911
b550	Untreated	5.63386	1.19792
b551	Untreated	5.77322	1.18131
b552	Untreated	8.39704	1.17351
b553	Untreated	18.9429	1.18206
b554	Untreated	9.62117	1.17302
b555	Untreated	4.59548	1.13606
b556	Untreated	4.17883	1.18694
b557	Untreated	5.05576	1.20312
b558	Untreated	5.26778	1.20869
b559	Untreated	5.87253	1.14389
b560	Untreated	5.55746	1.16398
b561	Untreated	5.51719	1.1627
b562	Untreated	4.72453	1.14904
b563	Untreated	4.78086	1.20484
b564	Untreated	3.61737	1.17639
b565	Untreated	4.84899	1.20698
b566	Untreated	3.48263	1.11373
b567	Untreated	5.5434	1.20964
b568	Untreated	5.69322	1.17712
b569	Untreated	2.83133	1.13241
b570	Untreated	5.36924	1.18134
b571	Untreated	3.03447	1.19929
b572	Untreated	6.02344	1.14924
b573	Untreated	2.71171	1.12599
b574	Untreated	5.11039	1.28823
b575	Untreated	2.9862	1.20149
b576	Untreated	3.27761	1.11274
b577	Untreated	3.3723	1.11643
b578	Untreated	3.00947	1.16372
b579	Untreated	5.11769	1.0926
b580	Untreated	5.1456	1.17649
b581	Untreated	4.56643	1.13086
b582	Untreated	4.90087	1.12267
b583	Untreated	4.82438	1.13662
b584	Untreated	6.91491	1.13206
b585	Untreated	4.67003	1.18639
b586	Untreated	3.3478	1.12763
b587	Untreated	3.20673	1.14586
b588	Untreated	2.92676	1.14722
b589	Untreated	5.56011	1.12095
b590	Untreated	4.51619	1.23121
b591	Untreated	3.43393	1.27104
b592	Untreated	4.83641	1.19596
b593	Untreated	3.81675	1.14569
b594	Untreated	4.96722	1.25899
b595	Untreated	3.53875	1.13723
b596	Untreated	3.60627	1.09101
b597	Untreated	3.65426	1.14488
b598	Untreated	3.74386	1.12841
b599	Untreated	2.94052	1.22299
b600	Untreated	3.99377	1.19404
b601	Untreated	6.6335	1.12145
b602	Untreated	6.95782	1.18466
b603	Untreated	6.42605	1.14417
b604	Untreated	3.91454	1.13331
b605	Untreated	5.4165	1.24995
b606	Untreated	6.35673	1.1531
b607	Untreated	6.75406	1.18465
b608	Untreated	5.88966	1.23514
b609	Untreated	2.88569	1.23156
b610	Untreated	3.00444	1.14592
b611	Untreated	3.65256	1.12849
b612	Untreated	3.04962	1.08949
b613	Untreated	2.82201	1.24061
b614	Untreated	3.61842	1.09307
b615	Untreated	3.9552	1.12264
b616	Untreated	4.03425	1.0943
b617	Untreated	3.67375	1.12635
b618	Untreated	3.34661	1.11438
b619	Untreated	4.26215	1.1729
b620	Untreated	6.06939	1.10726
b621	Untreated	3.51456	1.18312
b622	Untreated	3.83458	1.12758
b623	Untreated	3.49391	1.19265
b624	Untreated	6.10198	1.13455
b625	Untreated	3.31533	1.13985
b626	Untreated	3.45777	1.10698
b627	Untreated	3.94216	1.19853
b628	Untreated	2.99287	1.12374
b629	Untreated	2.98564	1.08317
b630	Untreated	3.57778	1.10414
b631	Untreated	3.77861	1.19654
b632	Untreated	2.9981	1.14353
b633	Untreated	3.30548	1.0912
b634	Untreated	3.24535	1.18964
b635	Untreated	6.57129	1.16237
b636	Untreated	2.90645	1.07535
b637	Untreated	3.53743	1.13809
b638	Untreated	5.43937	1.11061
b639	Untreated	3.42099	1.14706
b640	Untreated	3.68277	1.17053
b641	Untreated	3.41547	1.20208
b642	Untreated	3.26904	1.16827
b643	Untreated	3.65129	1.10292
b644	Untreated	3.34946	1.12758
b645	Untreated	3.91942	1.17478
b646	Untreated	3.03786	1.08792
b647	Untreated	3.52722	1.10854
b648	Untreated	5.86633	1.15542
b649	Untreated	3.48168	1.09223
b650	Untreated	2.71249	1.20188
b651	Untreated	3.4848	1.23131
b652	Untreated	3.53367	1.17472
b653	Untreated	3.8396	1.14262
b654	Untreated	6.65398	1.10873
b655	Untreated	3.90508	1.24658
b656	Untreated	9.04512	1.1587
b657	Untreated	3.59056	1.24429
b658	Untreated	3.49386	1.27543
b659	Untreated	4.1193	1.19558
b660	Untreated	3.36508	1.12827
b661	Untreated	3.84934	1.17667
b662	Untreated	4.5989	1.1159
b663	Untreated	4.83889	1.07172
b664	Untreated	4.24872	1.12115
b665	Untreated	3.55221	1.12316
b666	Untreated	3.11712	1.19967
b667	Untreated	4.77171	1.15547
b668	Untreated	5.34396	1.1495
b669	Untreated	4.447	1.16738
b670	Untreated	4.35451	1.12769
b671	Untreated	3.6492	1.21453
b672	Untreated	4.46668	1.228
b673	Untreated	3.19107	1.1786
b674	Untreated	4.41213	1.31685
b675	Untreated	4.84024	1.1565
b676	Untreated	4.49021	1.14184
b677	Untreated	3.12604	1.08048
b678	Untreated	4.04261	1.25231
b679	Untreated	4.59421	1.2851
b680	Untreated	4.825	1.22042
b681	Untreated	4.83633	1.21483
b682	Untreated	6.95731	1.20667
b683	Untreated	5.35666	1.19593
b684	Untreated	3.68189	1.12997
b685	Untreated	3.55037	1.08235
b686	Untreated	6.59144	1.16358
b687	Untreated	3.95573	1.13696
b688	Untreated	6.00505	1.2126
b689	Untreated	6.20258	1.09775
b690	Untreated	5.47185	1.23278
b691	Untreated	3.52093	1.195
b692	Untreated	3.07799	1.13848
b693	Untreated	5.40619	1.13181
b694	Untreated	6.79501	1.22048
b695	Untreated	2.97009	1.13549
b696	Untreated	2.91539	1.04592
b697	Untreated	6.38539	1.21849
b698	Untreated	6.23232	1.13407
b699	Untreated	2.91982	1.1139
b700	Untreated	5.82627	1.13074
b701	Untreated	5.64266	1.16249
b702	Untreated	3.70985	1.22087
b703	Untreated	3.6442	1.15147
b704	Untreated	4.09065	1.27868
b705	Untreated	3.7807	1.14092
b706	Untreated	6.04429	1.10309
b707	Untreated	3.74792	1.11424
b708	Untreated	4.99361	1.16676
b709	Untreated	3.55024	1.12434
b710	Untreated	4.17966	1.25422
b711	Untreated	4.13797	1.19679
b712	Untreated	4.48542	1.23293
b713	Untreated	3.39969	1.08956
b714	Untreated	3.99048	1.12156
b715	Untreated	3.70881	1.11393
b716	Untreated	3.78267	1.10535
b717	Untreated	6.12886	1.12436
b718	Untreated	2.89517	1.0946
b719	Untreated	3.27435	1.1512
b720	Untreated	3.8293	1.1731
b721	Untreated	5.05068	1.18416
b722	Untreated	3.41855	1.16086
b723	Untreated	3.85331	1.19361
b724	Untreated	3.63507	1.20126
b725	Untreated	3.21277	1.11057
b726	Untreated	4.66698	1.19724
b727	Untreated	3.55596	1.21531
b728	Untreated	3.32045	1.16343
b729	Untreated	3.11315	1.20904
b730	Untreated	3.91671	1.16237
b731	Untreated	2.99126	1.07422
b732	Untreated	5.9004	1.12113
b733	Untreated	5.42053	1.08229
b734	Untreated	12.4739	1.08224
b735	Untreated	5.59776	1.10809
b736	Untreated	6.2439	1.1182
b737	Untreated	5.93943	1.12946
b738	Untreated	5.87833	1.15257
b739	Untreated	5.73687	1.17104
b740	Untreated	5.87076	1.13327
b741	Untreated	6.37181	1.11096
b742	Untreated	5.57445	1.07171
b743	Untreated	4.82915	1.19973
b744	Untreated	5.89553	1.11234
b745	Untreated	5.72067	1.1154
b746	Untreated	4.45373	1.20196
b747	Untreated	4.57588	1.15689
b748	Untreated	4.17326	1.21089
b749	Untreated	4.39216	1.14266
b750	Untreated	3.93656	1.24569
b751	Untreated	4.78743	1.10962
b752	Untreated	4.30397	1.22015
b753	Untreated	5.00167	1.17337
b754	Untreated	3.91925	1.22574
b755	Untreated	3.96151	1.05351
b756	Untreated	4.28766	1.1766
b757	Untreated	4.90115	1.21917
b758	Untreated	4.75308	1.20221
b759	Untreated	4.73388	1.2887
b760	Untreated	4.11332	1.11381
b761	Untreated	4.96317	1.16276
b762	Untreated	4.51269	1.15341
b763	Untreated	4.72155	1.21107
b764	Untreated	3.69999	1.19063
b765	Untreated	4.22091	1.19652
b766	Untreated	4.73515	1.15752
b767	Untreated	4.32496	1.15228
b768	Untreated	5.0967	1.16625
b769	Untreated	3.68699	1.13032
b770	Untreated	4.45913	1.25446
b771	Untreated	4.31207	1.15982
b772	Untreated	4.34431	1.14396
b773	Untreated	4.79105	1.28577
b774	Untreated	4.08434	1.22256
b775	Untreated	4.63336	1.16032
b776	Untreated	3.61402	1.2636
b777	Untreated	4.66519	1.13648
b778	Untreated	3.92363	1.17959
b779	Untreated	3.4802	1.14409
b780	Untreated	4.38047	1.09329
b781	Untreated	6.00131	1.12886
b782	Untreated	3.63371	1.2266
b783	Untreated	3.54042	1.30548
b784	Untreated	4.27724	1.14581
b785	Untreated	3.65842	1.17447
b786	Untreated	4.5296	1.11321
b787	Untreated	4.7549	1.12611
b788	Untreated	3.59026	1.2685
b789	Untreated	3.63268	1.14076
b790	Untreated	5.79441	1.11275
b791	Untreated	3.24605	1.18451
b792	Untreated	3.9611	1.25716
b793	Untreated	4.41483	1.13723
b794	Untreated	4.16348	1.15878
b795	Untreated	4.38616	1.25695
b796	Untreated	2.8781	1.09127
b797	Untreated	4.10613	1.14865
b798	Untreated	2.74	1.12416
b799	Untreated	3.43052	1.26444
b800	Untreated	3.59462	1.15443
b801	Untreated	4.31695	1.19825
b802	Untreated	3.20156	1.13207
b803	Untreated	4.15159	1.09804
b804	Untreated	3.41631	1.12891
b805	Untreated	3.7412	1.10858
b806	Untreated	3.61201	1.09273
b807	Untreated	4.00576	1.19141
b808	Untreated	3.53358	1.13212
b809	Untreated	6.25119	1.27095
b810	Untreated	3.60378	1.20566
b811	Untreated	3.39724	1.11113
b812	Untreated	3.14829	1.18822
b813	Untreated	3.46769	1.18933
b814	Untreated	4.23292	1.18973
b815	Untreated	3.472	1.1872
b816	Untreated	3.56179	1.18331
b817	Untreated	3.85855	1.09851
b818	Untreated	3.02893	1.161
b819	Untreated	3.72388	1.14691
b820	Untreated	4.62902	1.19396
b821	Untreated	3.4792	1.22925
b822	Untreated	3.41036	1.10328
b823	Untreated	3.59082	1.17638
b824	Untreated	3.49447	1.2114
b825	Untreated	3.47227	1.26004
b826	Untreated	3.64074	1.15331
b827	Untreated	4.16859	1.14664
b828	Untreated	3.8552	1.14155
b829	Untreated	3.48744	1.21503
b830	Untreated	3.57729	1.1965
b831	Untreated	3.95073	1.12744
b832	Untreated	6.40372	1.1249
b833	Untreated	4.67068	1.16199
b834	Untreated	4.1385	1.14969
b835	Untreated	3.71879	1.1499
b836	Untreated	3.51747	1.16572
b837	Untreated	3.63602	1.17785
b838	Untreated	3.48099	1.1713
b839	Untreated	4.51637	1.18708
b840	Untreated	5.12937	1.17539
b841	Untreated	4.86488	1.14639
b842	Untreated	4.35872	1.11066
b843	Untreated	4.5887	1.27141
b844	Untreated	4.78124	1.155
b845	Untreated	11.7506	1.19637
b846	Untreated	3.95236	1.20354
b847	Untreated	4.43739	1.19389
b848	Untreated	5.11091	1.24157
b849	Untreated	4.6335	1.21196
b850	Untreated	4.35492	1.12754
b851	Untreated	4.5433	1.22056
b852	Untreated	4.94423	1.14009
b853	Untreated	4.96367	1.08573
b854	Untreated	6.09508	1.0926
b855	Untreated	6.24155	1.22203
b856	Untreated	5.77224	1.18856
b857	Untreated	6.56362	1.28197
b858	Untreated	6.79009	1.11379
b859	Untreated	5.68868	1.19874
b860	Untreated	6.12675	1.23446
b861	Untreated	5.83933	1.12447
b862	Untreated	4.66434	1.19288
b863	Untreated	5.16486	1.11414
b864	Untreated	5.64997	1.1627
b865	Untreated	4.51434	1.17122
b866	Untreated	5.01516	1.14183
b867	Untreated	6.22779	1.26437
b868	Untreated	4.15803	1.11962
b869	Untreated	5.61098	1.14955
b870	Untreated	5.27524	1.22948
b871	Untreated	5.18388	1.20942
b872	Untreated	3.44996	1.17929
b873	Untreated	4.66132	1.1461
b874	Untreated	6.03323	1.12935
b875	Untreated	5.58793	1.2326
b876	Untreated	2.98811	1.14903
b877	Untreated	4.80825	1.14473
b878	Untreated	6.50646	1.25228
b879	Untreated	4.41024	1.14662
b880	Untreated	3.58892	1.17661
b881	Untreated	3.26116	1.09677
b882	Untreated	5.60268	1.17318
b883	Untreated	6.24198	1.14871
b884	Untreated	3.31904	1.13151
b885	Untreated	3.82279	1.15866
b886	Untreated	3.84141	1.17226
b887	Untreated	3.17961	1.22931
b888	Untreated	2.81907	1.09446
b889	Untreated	3.13669	1.14001
b890	Untreated	3.4974	1.21307
b891	Untreated	6.24885	1.19984
b892	Untreated	11.9477	1.09567
b893	Untreated	6.3126	1.19667
b894	Untreated	6.16216	1.16945
b895	Untreated	3.48686	1.14546
b896	Untreated	5.71836	1.19119
b897	Untreated	3.1489	1.16729
b898	Untreated	5.87353	1.22989
b899	Untreated	3.62761	1.1588
b900	Untreated	3.06267	1.30189
b901	Untreated	6.20801	1.16294
b902	Untreated	6.25714	1.17516
b903	Untreated	3.6562	1.2039
b904	Untreated	6.25504	1.19837
b905	Untreated	6.09752	1.16204
b906	Untreated	5.89926	1.12626
b907	Untreated	3.49427	1.2931
b908	Untreated	3.27518	1.16668
b909	Untreated	3.88825	1.24599
b910	Untreated	7.09242	1.17128
b911	Untreated	7.19458	1.15227
b912	Untreated	4.77615	1.17145
b913	Untreated	6.95671	1.1083
b914	Untreated	5.87348	1.2224
b915	Untreated	3.46549	1.22387
b916	Untreated	5.25291	1.20406
b917	Untreated	6.21596	1.16001
b918	Untreated	3.29844	1.19737
b919	Untreated	6.38286	1.24279
b920	Untreated	5.23787	1.08583
b921	Untreated	6.04541	1.2248
b922	Untreated	6.41664	1.15517
b923	Untreated	6.2935	1.18013
b924	Untreated	5.58885	1.18303
b925	Untreated	6.86866	1.21019
b926	Untreated	6.12055	1.12455
b927	Untreated	6.3379	1.11511
b928	Untreated	4.87447	1.16949
b929	Untreated	4.33203	1.16222
b930	Untreated	4.35997	1.13309
b931	Untreated	4.79774	1.11361
b932	Untreated	4.03241	1.09897
b933	Untreated	5.0681	1.11686
b934	Untreated	4.55305	1.07629
b935	Untreated	4.5803	1.08411
b936	Untreated	4.67542	1.10367
b937	Untreated	4.17721	1.17992
b938	Untreated	4.35868	1.17205
b939	Untreated	4.69163	1.19557
b940	Untreated	4.12459	1.20564
b941	Untreated	4.68589	1.11187
b942	Untreated	4.10922	1.08992
b943	Untreated	3.84615	1.07584
b944	Untreated	3.0033	1.29844
b945	Untreated	3.09416	1.19595
b946	Untreated	5.74422	1.16527
b947	Untreated	6.04324	1.13467
b948	Untreated	2.52144	0.996874
b949	Untreated	4.8365	1.14043
b950	Untreated	4.56328	1.12392
b951	Untreated	5.78208	1.20517
b952	Untreated	4.69257	1.1479
b953	Untreated	4.79572	1.1365
b954	Untreated	2.25235	1.08877
b955	Untreated	4.56691	1.1702
b956	Untreated	5.1907	1.17499
b957	Untreated	4.55591	1.18504
b958	Untreated	4.63024	1.21805
b959	Untreated	4.82661	1.181
b960	Untreated	4.71464	1.14589
b961	Untreated	4.19605	1.21879
b962	Untreated	3.58208	1.18097
b963	Untreated	4.53792	1.18085
b964	Untreated	3.71019	1.16813
b965	Untreated	4.29854	1.1414
b966	Untreated	4.86421	1.18709
b967	Untreated	3.9163	1.18489
b968	Untreated	4.54858	1.21904
b969	Untreated	4.06679	1.14164
b970	Untreated	4.30238	1.09732
b971	Untreated	4.32901	1.15888
b972	Untreated	3.89621	1.1316
b973	Untreated	4.80333	1.14555
b974	Untreated	3.70637	1.086
b975	Untreated	4.88328	1.09826
b976	Untreated	4.48988	1.2399
b977	Untreated	4.12052	1.09527
b978	Untreated	4.48943	1.16077
b979	Untreated	4.5448	1.08433
b980	Untreated	4.16561	1.14103
b981	Untreated	4.17327	1.07697
b982	Untreated	5.63007	1.18786
b983	Untreated	5.21924	1.13756
b984	Untreated	4.50408	1.12516
b985	Untreated	4.30319	1.1758
b986	Untreated	4.30293	1.12954
b987	Untreated	5.14051	1.10904
b988	Untreated	3.94783	1.06464
b989	Untreated	3.93578	1.14229
b990	Untreated	4.23938	1.10074
b991	Untreated	4.6252	1.14636
b992	Untreated	4.57098	1.10916
b993	Untreated	4.33071	1.03739
b994	Untreated	4.55208	1.13766
b995	Untreated	4.876	1.13206
b996	Untreated	5.34369	1.21326
b997	Untreated	5.52912	1.10718
b998	Untreated	4.67232	1.11475
b999	Untreated	5.16307	1.18908
b1000	Untreated	5.20828	1.27211
b1001	Untreated	5.6473	1.14328
b1002	Untreated	4.75905	1.12936
b1003	Untreated	5.16102	1.19661
b1004	Untreated	4.35002	1.18413
b1005	Untreated	4.92853	1.21994
b1006	Untreated	5.40592	1.25484
b1007	Untreated	4.59769	1.19596
b1008	Untreated	5.01285	1.19037
b1009	Untreated	4.28845	1.1597
b1010	Untreated	3.63937	1.12921
b1011	Untreated	3.81132	1.15141
b1012	Untreated	6.3975	1.20913
b1013	Untreated	5.01175	1.0832
b1014	Untreated	7.00188	1.08129
b1015	Untreated	3.43595	1.14843
b1016	Untreated	4.11983	1.21375
b1017	Untreated	6.03804	1.22046
b1018	Untreated	3.33925	1.03943
b1019	Untreated	3.21022	1.14323
b1020	Untreated	4.24946	1.21022
b1021	Untreated	7.58771	1.17309
b1022	Untreated	3.87919	1.18608
b1023	Untreated	3.05834	1.15664
b1024	Untreated	3.40425	1.10042
b1025	Untreated	6.60248	1.20401
b1026	Untreated	4.53382	1.20524
b1027	Untreated	3.80603	1.10914
b1028	Untreated	2.91619	1.09037
b1029	Untreated	3.68389	1.14673
b1030	Untreated	3.3608	1.08149
b1031	Untreated	2.99597	1.20482
b1032	Untreated	3.49708	1.18267
b1033	Untreated	3.9618	1.20628
b1034	Untreated	3.11156	1.14361
b1035	Untreated	2.6229	1.16299
b1036	Untreated	4.28361	1.24078
b1037	Untreated	4.71432	1.16053
b1038	Untreated	4.83105	1.24095
b1039	Untreated	4.60538	1.13858
b1040	Untreated	4.59878	1.15292
b1041	Untreated	3.98918	1.18579
b1042	Untreated	5.06201	1.10925
b1043	Untreated	5.24371	1.21922
b1044	Untreated	5.00478	1.20373
b1045	Untreated	5.04426	1.1486
b1046	Untreated	5.70243	1.13416
b1047	Untreated	4.42899	1.21188
b1048	Untreated	5.42205	1.15982
b1049	Untreated	4.71479	1.17081
b1050	Untreated	5.66758	1.1541
b1051	Untreated	4.40765	1.11365
b1052	Untreated	3.05821	1.16641
b1053	Untreated	7.13056	1.13213
b1054	Untreated	3.13042	1.24094
b1055	Untreated	4.14278	1.19346
b1056	Untreated	4.26521	1.13645
b1057	Untreated	3.06916	1.11887
b1058	Untreated	2.89703	1.07129
b1059	Untreated	4.49477	1.1238
b1060	Untreated	3.63821	1.19798
b1061	Untreated	3.22577	1.15991
b1062	Untreated	3.02801	1.10741
b1063	Untreated	4.11158	1.1989
b1064	Untreated	3.29437	1.14424
b1065	Untreated	4.00428	1.09097
b1066	Untreated	4.31256	1.24292
b1067	Untreated	3.06792	1.12391
b1068	Untreated	3.21297	1.08187
b1069	Untreated	3.03973	1.0706
b1070	Untreated	3.73904	1.06366
b1071	Untreated	3.58249	1.28144
b1072	Untreated	6.57066	1.12179
b1073	Untreated	3.39482	1.09868
b1074	Untreated	4.08496	1.10388
b1075	Untreated	3.18839	1.11825
b1076	Untreated	3.5309	1.13555
b1077	Untreated	3.69561	1.0973
b1078	Untreated	4.62523	1.24854
b1079	Untreated	3.58922	1.25866
b1080	Untreated	3.56229	1.21357
b1081	Untreated	3.2911	1.16272
b1082	Untreated	3.55582	1.11071
b1083	Untreated	3.44429	1.2476
b1084	Untreated	3.37677	1.1478
b1085	Untreated	3.80276	1.20858
b1086	Untreated	3.17617	1.23715
b1087	Untreated	7.01923	1.15959
b1088	Untreated	3.4416	1.19171
b1089	Untreated	3.22237	1.08229
b1090	Untreated	3.63709	1.30633
b1091	Untreated	3.51654	1.06287
b1092	Untreated	3.43842	1.14712
b1093	Untreated	6.17417	1.0814
b1094	Untreated	3.29693	1.16588
b1095	Untreated	3.19579	1.22342
b1096	Untreated	4.28395	1.23937
b1097	Untreated	5.52938	1.18849
b1098	Untreated	5.28547	1.20686
b1099	Untreated	3.48988	1.04794
b1100	Untreated	3.74986	1.07103
b1101	Untreated	6.34487	1.13312
b1102	Untreated	3.46055	1.13053
b1103	Untreated	3.65506	1.15111
b1104	Untreated	5.82416	1.14473
b1105	Untreated	3.72268	1.22427
b1106	Untreated	4.2386	1.15144
b1107	Untreated	3.50654	1.22297
b1108	Untreated	3.59174	1.15
b1109	Untreated	3.87146	1.13693
b1110	Untreated	5.5908	1.08784
b1111	Untreated	4.51284	1.14862
b1112	Untreated	3.64932	1.19481
b1113	Untreated	4.55948	1.19454
b1114	Untreated	5.16654	1.15709
b1115	Untreated	3.86837	1.08161
b1116	Untreated	3.82238	1.15073
b1117	Untreated	5.03166	1.21713
b1118	Untreated	5.17921	1.29984
b1119	Untreated	5.61826	1.17946
b1120	Untreated	5.69411	1.23254
b1121	Untreated	5.09314	1.2015
b1122	Untreated	3.03918	1.07987
b1123	Untreated	5.52593	1.04773
b1124	Untreated	4.60046	1.18229
b1125	Untreated	3.11365	1.10358
b1126	Untreated	2.53274	1.02969
b1127	Untreated	2.97866	1.12964
b1128	Untreated	4.74872	1.2312
b1129	Untreated	3.71606	1.18518
b1130	Untreated	5.95491	1.11206
b1131	Untreated	4.81615	1.11595
b1132	Untreated	3.93589	1.23499
b1133	Untreated	4.17496	1.265
b1134	Untreated	6.26761	1.20026
b1135	Untreated	2.81971	1.16636
b1136	Untreated	5.38652	1.13056
b1137	Untreated	2.94825	1.12036
b1138	Untreated	4.87188	1.10278
b1139	Untreated	3.71449	1.16507
b1140	Untreated	3.30881	1.14226
b1141	Untreated	6.8632	1.09458
b1142	Untreated	5.87384	1.14571
b1143	Untreated	3.46204	1.21849
b1144	Untreated	5.55592	1.11847
b1145	Untreated	3.63122	1.243
b1146	Untreated	3.43595	1.23764
b1147	Untreated	3.78756	1.14721
b1148	Untreated	3.32593	1.20249
b1149	Untreated	5.30651	1.18046
b1150	Untreated	3.18053	1.15312
b1151	Untreated	3.54878	1.17925
b1152	Untreated	11.6017	1.18935
b1153	Untreated	5.73369	1.18634
b1154	Untreated	5.72514	1.11675
b1155	Untreated	5.59354	1.21283
b1156	Untreated	4.63152	1.0929
b1157	Untreated	5.30797	1.11809
b1158	Untreated	5.17338	1.27783
b1159	Untreated	2.62492	1.11936
b1160	Untreated	5.3104	1.20141
b1161	Untreated	5.44402	1.17358
b1162	Untreated	9.97753	1.13707
b1163	Untreated	5.78532	1.17877
b1164	Untreated	5.89176	1.09471
b1165	Untreated	2.61251	1.17585
b1166	Untreated	5.23775	1.24102
b1167	Untreated	5.17085	1.09316
b1168	Untreated	5.41345	1.13238
b1169	Untreated	5.88772	1.17678
b1170	Untreated	6.26167	1.20332
b1171	Untreated	5.80263	1.10555
b1172	Untreated	6.28986	1.108
b1173	Untreated	5.31477	1.09742
b1174	Untreated	5.20471	1.11876
b1175	Untreated	4.55759	1.11215
b1176	Untreated	5.40837	1.10535
b1177	Untreated	5.46343	1.16392
b1178	Untreated	5.91843	1.13791
b1179	Untreated	5.33041	1.10887
b1180	Untreated	5.46161	1.06576
b1181	Untreated	5.05169	1.14681
b1182	Untreated	5.0475	1.05392
b1183	Untreated	6.12594	1.11013
b1184	Untreated	6.11714	1.13471
b1185	Untreated	5.07836	1.12112
b1186	Untreated	6.66799	1.02895
b1187	Untreated	4.55922	1.22323
b1188	Untreated	5.52248	1.16159
b1189	Untreated	5.52719	1.14533
b1190	Untreated	5.69343	1.21937
b1191	Untreated	4.69147	1.14938
b1192	Untreated	5.71596	1.22027
b1193	Untreated	3.25368	1.17841
b1194	Untreated	5.25074	1.20843
b1195	Untreated	3.40769	1.14096
b1196	Untreated	5.52338	1.09665
b1197	Untreated	3.84389	1.12342
b1198	Untreated	3.33137	1.13125
b1199	Untreated	3.8354	1.13737
b1200	Untreated	5.30624	1.1614
b1201	Untreated	3.3883	1.15416
b1202	Untreated	5.56999	1.26518
b1203	Untreated	6.90503	1.18268
b1204	Untreated	3.1562	1.09992
b1205	Untreated	7.3133	1.21149
b1206	Untreated	3.13651	1.13202
b1207	Untreated	4.14736	1.1605
b1208	Untreated	3.76158	1.21766
b1209	Untreated	3.68267	1.08008
b1210	Untreated	3.71275	1.03266
b1211	Untreated	4.34297	1.11483
b1212	Untreated	3.65841	1.08631
b1213	Untreated	3.18961	1.12528
b1214	Untreated	3.13773	1.11156
b1215	Untreated	3.85336	1.23328
b1216	Untreated	3.29545	1.16391
b1217	Untreated	4.05289	1.1804
b1218	Untreated	3.3349	1.19543
b1219	Untreated	3.95907	1.13776
b1220	Untreated	3.94037	1.144
b1221	Untreated	3.56551	1.0752
b1222	Untreated	4.25168	1.17943
b1223	Untreated	3.24125	1.0638
b1224	Untreated	3.93384	1.08807
b1225	Untreated	2.92869	1.08243
b1226	Untreated	3.02784	1.09293
b1227	Untreated	3.21624	1.11556
b1228	Untreated	3.67597	1.14404
b1229	Untreated	4.30528	1.18164
b1230	Untreated	3.37127	1.15489
b1231	Untreated	3.60282	1.1033
b1232	Untreated	3.20354	1.12923
b1233	Untreated	3.50822	1.11948
b1234	Untreated	4.17361	1.19839
b1235	Untreated	3.14932	1.0823
b1236	Untreated	3.26716	1.08462
b1237	Untreated	2.99711	1.01008
b1238	Untreated	3.92773	1.07094
b1239	Untreated	3.14388	1.16681
b1240	Untreated	3.06849	1.05526
b1241	Untreated	3.59013	1.22138
b1242	Untreated	3.16315	1.17144
b1243	Untreated	3.34635	1.23526
b1244	Untreated	4.01197	1.23386
b1245	Untreated	3.3515	1.10193
b1246	Untreated	3.96711	1.12018
b1247	Untreated	3.92056	1.18765
b1248	Untreated	2.87496	1.06461
b1249	Untreated	6.22607	1.16829
b1250	Untreated	2.77376	1.18043
b1251	Untreated	2.85502	1.26491
b1252	Untreated	3.33005	1.25714
b1253	Untreated	6.69751	1.08679
b1254	Untreated	2.91807	1.15402
b1255	Untreated	3.2761	0.930974
b1256	Untreated	3.50822	1.09812
b1257	Untreated	2.96924	1.11296
b1258	Untreated	3.58411	1.19931
b1259	Untreated	3.9742	1.1534
b1260	Untreated	3.18576	1.04336
b1261	Untreated	3.89919	1.18787
b1262	Untreated	6.1912	1.22412
b1263	Untreated	3.65264	1.20066
b1264	Untreated	3.13071	1.17575
b1265	Untreated	3.45464	1.15971
b1266	Untreated	3.59219	1.1624
b1267	Untreated	5.83738	1.15152
b1268	Untreated	6.9527	1.17753
b1269	Untreated	3.40955	1.09586
b1270	Untreated	6.82547	1.13816
b1271	Untreated	3.12096	1.11561
b1272	Untreated	5.56705	1.18557
b1273	Untreated	3.70851	1.05957
b1274	Untreated	4.87094	1.04351
b1275	Untreated	3.32978	1.14425
b1276	Untreated	4.94556	1.20389
b1277	Untreated	5.82083	1.14455
b1278	Untreated	4.44844	1.17243
b1279	Untreated	4.33265	1.19625
b1280	Untreated	6.94765	1.13502
b1281	Untreated	3.96531	1.28241
b1282	Untreated	6.97174	1.21217
b1283	Untreated	3.70784	1.19822
b1284	Untreated	5.88201	1.19985
b1285	Untreated	4.3359	1.11905
b1286	Untreated	4.84949	1.15174
b1287	Untreated	4.7344	1.21895
b1288	Untreated	4.58307	1.20312
b1289	Untreated	4.0561	1.28484
b1290	Untreated	3.70991	1.14953
b1291	Untreated	6.59088	1.14558
b1292	Untreated	5.05826	1.16575
b1293	Untreated	4.52156	1.0811
b1294	Untreated	4.65469	1.23026
b1295	Untreated	4.84841	1.1292
b1296	Untreated	5.64632	1.19236
b1297	Untreated	5.98027	1.12357
b1298	Untreated	6.07222	1.14003
b1299	Untreated	5.00487	1.09639
b1300	Untreated	4.82942	1.11134
b1301	Untreated	5.44084	1.15849
b1302	Untreated	6.52427	1.17661
b1303	Untreated	5.72574	1.09699
b1304	Untreated	4.9587	1.06516
b1305	Untreated	2.64248	1.23219
b1306	Untreated	5.23982	1.16199
b1307	Untreated	5.34815	1.17941
b1308	Untreated	4.69413	1.07822
b1309	Untreated	3.19254	1.22911
b1310	Untreated	2.77277	1.19063
b1311	Untreated	5.85443	1.13107
b1312	Untreated	5.26779	1.09664
b1313	Untreated	4.11512	1.15442
b1314	Untreated	3.23103	1.22991
b1315	Untreated	4.53875	1.10902
b1316	Untreated	4.74145	1.18782
b1317	Untreated	6.06917	1.05754
b1318	Untreated	4.16691	1.13532
b1319	Untreated	4.24563	1.14084
b1320	Untreated	4.09796	1.16217
b1321	Untreated	5.3202	1.16818
b1322	Untreated	4.4348	1.08743
b1323	Untreated	4.93923	1.13911
b1324	Untreated	4.73668	1.19821
b1325	Untreated	5.65128	1.12965
b1326	Untreated	4.29983	1.18096
b1327	Untreated	4.57028	1.18733
b1328	Untreated	4.32132	1.096
b1329	Untreated	4.56147	1.17275
b1330	Untreated	4.63805	1.11599
b1331	Untreated	4.03368	1.20389
b1332	Untreated	4.04066	1.21353
b1333	Untreated	4.55851	1.17591
b1334	Untreated	3.60057	1.11452
b1335	Untreated	4.26034	1.18104
b1336	Untreated	3.89671	1.26256
b1337	Untreated	4.79465	1.19194
b1338	Untreated	4.17208	1.14621
b1339	Untreated	4.88862	1.12285
b1340	Untreated	4.73456	1.23009
b1341	Untreated	4.38402	1.14855
b1342	Untreated	4.80919	1.24394
b1343	Untreated	3.557	1.10135
b1344	Untreated	4.38785	1.13313
b1345	Untreated	3.93806	1.23575
b1346	Untreated	3.51581	1.10182
b1347	Untreated	3.97775	1.20714
b1348	Untreated	3.33985	1.09581
b1349	Untreated	4.35981	1.14889
b1350	Untreated	4.09128	1.12315
b1351	Untreated	3.57902	1.20199
b1352	Untreated	7.94768	1.15755
b1353	Untreated	8.46019	1.12152
b1354	Untreated	4.11408	1.19598
b1355	Untreated	3.45337	1.22318
b1356	Untreated	3.49749	1.12876
b1357	Untreated	7.27456	1.16587
b1358	Untreated	4.20805	1.09004
b1359	Untreated	3.90211	1.20299
b1360	Untreated	4.01957	1.16051
b1361	Untreated	3.3888	1.20619
b1362	Untreated	3.70372	1.11704
b1363	Untreated	3.87162	1.18363
b1364	Untreated	3.53955	1.1402
b1365	Untreated	3.98745	1.2467
b1366	Untreated	3.92262	1.07561
b1367	Untreated	3.80545	1.13718
b1368	Untreated	3.82899	1.20138
b1369	Untreated	3.85557	1.0774
b1370	Untreated	3.6451	1.18207
b1371	Untreated	6.3365	1.25063
b1372	Untreated	3.77364	1.10988
b1373	Untreated	4.15183	1.0369
b1374	Untreated	4.10033	1.1598
b1	Cm 3 µg/mL	6.36461	1.14326
b2	Cm 3 µg/mL	3.67891	1.16291
b3	Cm 3 µg/mL	3.48238	1.12473
b4	Cm 3 µg/mL	3.28844	1.15334
b5	Cm 3 µg/mL	3.33395	1.19239
b6	Cm 3 µg/mL	3.92085	1.14876
b7	Cm 3 µg/mL	3.81724	1.19339
b8	Cm 3 µg/mL	3.45251	1.075
b9	Cm 3 µg/mL	3.52597	1.13713
b10	Cm 3 µg/mL	3.47371	1.12543
b11	Cm 3 µg/mL	5.9666	1.11108
b12	Cm 3 µg/mL	3.21887	1.04995
b13	Cm 3 µg/mL	3.59147	1.20086
b14	Cm 3 µg/mL	3.12538	1.10943
b15	Cm 3 µg/mL	3.79861	1.13226
b16	Cm 3 µg/mL	3.68956	1.23514
b17	Cm 3 µg/mL	3.97893	1.03919
b18	Cm 3 µg/mL	6.85028	1.18094
b19	Cm 3 µg/mL	3.63542	1.09293
b20	Cm 3 µg/mL	3.5604	1.17332
b21	Cm 3 µg/mL	6.30431	1.04592
b22	Cm 3 µg/mL	3.30571	1.14312
b23	Cm 3 µg/mL	6.26698	1.07715
b24	Cm 3 µg/mL	3.68465	1.15511
b25	Cm 3 µg/mL	6.35548	1.07489
b26	Cm 3 µg/mL	3.83504	1.12596
b27	Cm 3 µg/mL	3.21087	1.21658
b28	Cm 3 µg/mL	4.10999	1.05219
b29	Cm 3 µg/mL	3.60606	1.09258
b30	Cm 3 µg/mL	3.43331	1.14853
b31	Cm 3 µg/mL	3.68793	0.930847
b32	Cm 3 µg/mL	3.39596	1.08087
b33	Cm 3 µg/mL	4.26109	1.08091
b34	Cm 3 µg/mL	3.56638	1.1058
b35	Cm 3 µg/mL	5.79739	1.1001
b36	Cm 3 µg/mL	3.79237	1.14163
b37	Cm 3 µg/mL	3.91628	1.20618
b38	Cm 3 µg/mL	5.40206	1.06318
b39	Cm 3 µg/mL	2.81419	1.22377
b40	Cm 3 µg/mL	2.95714	1.18149
b41	Cm 3 µg/mL	3.70575	1.1591
b42	Cm 3 µg/mL	3.85006	1.15085
b43	Cm 3 µg/mL	2.65727	1.13974
b44	Cm 3 µg/mL	3.2874	1.16109
b45	Cm 3 µg/mL	3.77153	1.204
b46	Cm 3 µg/mL	3.78758	1.13521
b47	Cm 3 µg/mL	3.47861	1.09514
b48	Cm 3 µg/mL	3.21577	1.20722
b49	Cm 3 µg/mL	3.4953	1.16407
b50	Cm 3 µg/mL	4.70875	1.08709
b51	Cm 3 µg/mL	3.8163	1.06173
b52	Cm 3 µg/mL	3.19347	1.24213
b53	Cm 3 µg/mL	3.30041	1.05248
b54	Cm 3 µg/mL	3.23451	1.0905
b55	Cm 3 µg/mL	2.7955	1.17735
b56	Cm 3 µg/mL	5.01648	1.07759
b57	Cm 3 µg/mL	7.0732	1.136
b58	Cm 3 µg/mL	5.10717	1.0934
b59	Cm 3 µg/mL	3.80306	1.14164
b60	Cm 3 µg/mL	3.45765	1.16634
b61	Cm 3 µg/mL	3.23294	1.16543
b62	Cm 3 µg/mL	3.531	1.04811
b63	Cm 3 µg/mL	2.71587	1.28279
b64	Cm 3 µg/mL	5.10995	1.12412
b65	Cm 3 µg/mL	5.08318	1.07315
b66	Cm 3 µg/mL	3.71986	1.20241
b67	Cm 3 µg/mL	3.10347	1.08979
b68	Cm 3 µg/mL	2.81194	1.27106
b69	Cm 3 µg/mL	2.7844	1.07426
b70	Cm 3 µg/mL	3.39152	1.2684
b71	Cm 3 µg/mL	3.22109	1.19352
b72	Cm 3 µg/mL	5.14242	1.16073
b73	Cm 3 µg/mL	3.30784	1.09241
b74	Cm 3 µg/mL	2.91835	1.16785
b75	Cm 3 µg/mL	3.52989	1.08542
b76	Cm 3 µg/mL	5.27389	1.14739
b77	Cm 3 µg/mL	6.34615	1.21142
b78	Cm 3 µg/mL	3.7081	1.15535
b79	Cm 3 µg/mL	3.2332	1.23866
b80	Cm 3 µg/mL	3.70835	1.16917
b81	Cm 3 µg/mL	3.63361	1.15066
b82	Cm 3 µg/mL	3.20874	1.2683
b83	Cm 3 µg/mL	3.71233	1.00537
b84	Cm 3 µg/mL	3.21955	1.20011
b85	Cm 3 µg/mL	3.55488	1.25561
b86	Cm 3 µg/mL	3.7938	1.20402
b87	Cm 3 µg/mL	3.65344	1.11974
b88	Cm 3 µg/mL	3.63882	1.1658
b89	Cm 3 µg/mL	3.65589	1.12889
b90	Cm 3 µg/mL	3.96839	1.26542
b91	Cm 3 µg/mL	3.87502	1.14614
b92	Cm 3 µg/mL	3.95898	1.29158
b93	Cm 3 µg/mL	2.8095	1.25457
b94	Cm 3 µg/mL	3.09229	1.19367
b95	Cm 3 µg/mL	3.87468	1.10662
b96	Cm 3 µg/mL	2.5567	1.19179
b97	Cm 3 µg/mL	2.64322	1.1353
b98	Cm 3 µg/mL	3.29354	1.03406
b99	Cm 3 µg/mL	5.45204	1.17988
b100	Cm 3 µg/mL	3.92673	1.26825
b101	Cm 3 µg/mL	2.95537	1.09645
b102	Cm 3 µg/mL	3.59548	1.13161
b103	Cm 3 µg/mL	3.56208	1.12869
b104	Cm 3 µg/mL	5.71345	1.11981
b105	Cm 3 µg/mL	7.65274	1.1517
b106	Cm 3 µg/mL	3.30668	1.21595
b107	Cm 3 µg/mL	3.34511	1.11577
b108	Cm 3 µg/mL	3.54277	1.05367
b109	Cm 3 µg/mL	4.05027	1.123
b110	Cm 3 µg/mL	3.36515	1.14128
b111	Cm 3 µg/mL	3.81842	1.15726
b112	Cm 3 µg/mL	3.51014	1.14421
b113	Cm 3 µg/mL	2.9972	1.19633
b114	Cm 3 µg/mL	3.09862	1.21079
b115	Cm 3 µg/mL	4.99222	1.07314
b116	Cm 3 µg/mL	3.72735	1.16067
b117	Cm 3 µg/mL	4.80022	1.24931
b118	Cm 3 µg/mL	2.97016	1.0574
b119	Cm 3 µg/mL	5.09505	1.14808
b120	Cm 3 µg/mL	3.01197	1.05952
b121	Cm 3 µg/mL	3.92046	1.17605
b122	Cm 3 µg/mL	3.31304	1.07855
b123	Cm 3 µg/mL	4.80116	1.23914
b124	Cm 3 µg/mL	6.68723	1.06758
b125	Cm 3 µg/mL	3.73238	1.08034
b126	Cm 3 µg/mL	4.03956	1.13091
b127	Cm 3 µg/mL	3.75339	1.20902
b128	Cm 3 µg/mL	4.90192	1.18399
b129	Cm 3 µg/mL	3.45382	1.10295
b130	Cm 3 µg/mL	3.7933	0.993018
b131	Cm 3 µg/mL	4.3845	1.14237
b132	Cm 3 µg/mL	4.88345	1.20079
b133	Cm 3 µg/mL	60.9777	1.22573
b134	Cm 3 µg/mL	5.39761	1.08557
b135	Cm 3 µg/mL	3.40987	0.980629
b136	Cm 3 µg/mL	3.15881	1.14772
b137	Cm 3 µg/mL	3.2179	1.05194
b138	Cm 3 µg/mL	3.03554	1.17958
b139	Cm 3 µg/mL	5.64166	1.14195
b140	Cm 3 µg/mL	2.81866	1.05034
b141	Cm 3 µg/mL	5.70606	1.15615
b142	Cm 3 µg/mL	3.18421	1.1298
b143	Cm 3 µg/mL	2.81359	1.17064
b144	Cm 3 µg/mL	2.45075	0.951663
b145	Cm 3 µg/mL	4.01492	0.97281
b146	Cm 3 µg/mL	8.66942	1.11109
b147	Cm 3 µg/mL	5.55639	1.15071
b148	Cm 3 µg/mL	3.19575	1.11441
b149	Cm 3 µg/mL	2.77872	1.11641
b150	Cm 3 µg/mL	5.49928	1.14994
b151	Cm 3 µg/mL	5.34706	1.27795
b152	Cm 3 µg/mL	3.06709	0.955138
b153	Cm 3 µg/mL	11.6643	1.14084
b154	Cm 3 µg/mL	5.59296	1.18389
b155	Cm 3 µg/mL	2.0431	1.03868
b156	Cm 3 µg/mL	4.20303	1.09738
b157	Cm 3 µg/mL	2.7261	1.09661
b158	Cm 3 µg/mL	5.55474	1.10633
b159	Cm 3 µg/mL	5.10756	1.13385
b160	Cm 3 µg/mL	4.82494	1.20361
b161	Cm 3 µg/mL	4.09138	1.19423
b162	Cm 3 µg/mL	3.77629	0.973257
b163	Cm 3 µg/mL	5.02693	1.18208
b164	Cm 3 µg/mL	3.8351	1.30793
b165	Cm 3 µg/mL	3.82552	1.27368
b166	Cm 3 µg/mL	5.0661	1.11105
b167	Cm 3 µg/mL	4.86136	1.25909
b168	Cm 3 µg/mL	4.81916	1.11001
b169	Cm 3 µg/mL	7.45312	1.18164
b170	Cm 3 µg/mL	5.34825	1.09267
b171	Cm 3 µg/mL	4.08538	1.30864
b172	Cm 3 µg/mL	5.1822	1.1608
b173	Cm 3 µg/mL	3.2378	1.11536
b174	Cm 3 µg/mL	3.18296	1.14351
b175	Cm 3 µg/mL	3.68542	1.08666
b176	Cm 3 µg/mL	4.32673	1.17295
b177	Cm 3 µg/mL	3.85517	1.11647
b178	Cm 3 µg/mL	5.95898	0.96981
b179	Cm 3 µg/mL	5.46415	1.00633
b180	Cm 3 µg/mL	4.22559	1.06292
b181	Cm 3 µg/mL	3.07487	1.00622
b182	Cm 3 µg/mL	3.85522	1.07732
b183	Cm 3 µg/mL	5.25657	1.13468
b184	Cm 3 µg/mL	4.12072	1.15929
b185	Cm 3 µg/mL	3.32849	1.3088
b186	Cm 3 µg/mL	3.14983	1.05736
b187	Cm 3 µg/mL	3.4041	0.991909
b188	Cm 3 µg/mL	3.67011	1.10854
b189	Cm 3 µg/mL	2.77056	1.03941
b190	Cm 3 µg/mL	2.62409	1.10547
b191	Cm 3 µg/mL	4.35152	1.08618
b192	Cm 3 µg/mL	4.88103	0.901039
b193	Cm 3 µg/mL	2.97355	1.09626
b194	Cm 3 µg/mL	2.89668	1.09819
b195	Cm 3 µg/mL	3.38346	1.09217
b196	Cm 3 µg/mL	2.27818	1.01578
b197	Cm 3 µg/mL	3.04687	1.07343
b198	Cm 3 µg/mL	2.78267	1.08527
b199	Cm 3 µg/mL	2.88906	1.29935
b200	Cm 3 µg/mL	4.14862	1.03888
b201	Cm 3 µg/mL	4.11601	1.05169
b202	Cm 3 µg/mL	3.21969	1.15422
b203	Cm 3 µg/mL	2.35392	1.08218
b204	Cm 3 µg/mL	3.76365	1.07274
b205	Cm 3 µg/mL	3.97099	0.936255
b206	Cm 3 µg/mL	3.07065	0.949463
b207	Cm 3 µg/mL	2.5937	1.11674
b208	Cm 3 µg/mL	3.22796	1.03244
b209	Cm 3 µg/mL	5.36288	1.04968
b210	Cm 3 µg/mL	3.77214	1.11457
b211	Cm 3 µg/mL	2.57226	1.13718
b212	Cm 3 µg/mL	2.92214	1.15493
b213	Cm 3 µg/mL	3.45938	1.14496
b214	Cm 3 µg/mL	3.7747	1.09101
b215	Cm 3 µg/mL	3.92286	1.01807
b216	Cm 3 µg/mL	2.72593	1.21402
b217	Cm 3 µg/mL	3.91842	1.17142
b218	Cm 3 µg/mL	2.89929	1.04878
b219	Cm 3 µg/mL	2.68689	1.28226
b220	Cm 3 µg/mL	6.21087	1.18768
b221	Cm 3 µg/mL	3.5564	1.15822
b222	Cm 3 µg/mL	2.60571	1.14759
b223	Cm 3 µg/mL	3.35675	1.14071
b224	Cm 3 µg/mL	4.05859	1.20525
b225	Cm 3 µg/mL	5.97634	1.04474
b226	Cm 3 µg/mL	4.32098	1.14541
b227	Cm 3 µg/mL	3.47846	1.09431
b228	Cm 3 µg/mL	3.93384	1.21793
b229	Cm 3 µg/mL	3.75206	1.06584
b230	Cm 3 µg/mL	3.37974	1.12108
b231	Cm 3 µg/mL	3.10931	1.10638
b232	Cm 3 µg/mL	5.04747	1.11613
b233	Cm 3 µg/mL	4.78047	1.16596
b234	Cm 3 µg/mL	4.14933	1.2361
b235	Cm 3 µg/mL	6.51977	1.07041
b236	Cm 3 µg/mL	5.06862	1.06049
b237	Cm 3 µg/mL	3.32619	1.08652
b238	Cm 3 µg/mL	4.71788	1.14394
b239	Cm 3 µg/mL	3.56145	1.13152
b240	Cm 3 µg/mL	3.15615	1.12365
b241	Cm 3 µg/mL	3.48221	1.13437
b242	Cm 3 µg/mL	4.75456	1.19527
b243	Cm 3 µg/mL	5.81465	1.02378
b244	Cm 3 µg/mL	4.13797	1.22688
b245	Cm 3 µg/mL	6.57817	1.12829
b246	Cm 3 µg/mL	5.15281	1.13486
b247	Cm 3 µg/mL	3.77791	1.17413
b248	Cm 3 µg/mL	3.62809	1.10287
b249	Cm 3 µg/mL	3.76801	1.16348
b250	Cm 3 µg/mL	4.96065	1.23053
b251	Cm 3 µg/mL	4.63386	1.05604
b252	Cm 3 µg/mL	3.53598	1.07863
b253	Cm 3 µg/mL	3.63734	1.06952
b254	Cm 3 µg/mL	2.13695	0.910085
b255	Cm 3 µg/mL	4.22544	1.10737
b256	Cm 3 µg/mL	3.98621	1.20692
b257	Cm 3 µg/mL	4.01916	1.11697
b258	Cm 3 µg/mL	2.70845	1.1115
b259	Cm 3 µg/mL	3.45733	1.09111
b260	Cm 3 µg/mL	3.82433	1.1499
b261	Cm 3 µg/mL	3.51332	1.15578
b262	Cm 3 µg/mL	3.70342	1.11747
b263	Cm 3 µg/mL	4.88415	1.15592
b264	Cm 3 µg/mL	4.29699	1.1001
b265	Cm 3 µg/mL	3.57798	1.17435
b266	Cm 3 µg/mL	3.89204	1.03256
b267	Cm 3 µg/mL	3.88095	1.20422
b268	Cm 3 µg/mL	5.01451	1.18271
b269	Cm 3 µg/mL	3.83139	1.10035
b270	Cm 3 µg/mL	5.25233	1.14857
b271	Cm 3 µg/mL	4.27072	1.1081
b272	Cm 3 µg/mL	4.19259	1.16375
b273	Cm 3 µg/mL	3.98226	1.15664
b274	Cm 3 µg/mL	4.73738	1.14317
b275	Cm 3 µg/mL	3.91274	1.26171
b276	Cm 3 µg/mL	4.02078	1.10827
b277	Cm 3 µg/mL	3.42615	1.17512
b278	Cm 3 µg/mL	3.99217	1.18684
b279	Cm 3 µg/mL	3.3838	1.02394
b280	Cm 3 µg/mL	4.21848	1.06738
b281	Cm 3 µg/mL	2.59159	1.00469
b282	Cm 3 µg/mL	4.26022	1.12104
b283	Cm 3 µg/mL	3.15048	0.943618
b284	Cm 3 µg/mL	4.54437	1.14713
b285	Cm 3 µg/mL	3.96098	1.10463
b286	Cm 3 µg/mL	3.35203	1.12377
b287	Cm 3 µg/mL	4.36934	1.14853
b288	Cm 3 µg/mL	4.30126	1.02491
b289	Cm 3 µg/mL	4.06486	1.18109
b290	Cm 3 µg/mL	4.31586	1.14141
b291	Cm 3 µg/mL	3.34844	1.16855
b292	Cm 3 µg/mL	3.14633	1.00726
b293	Cm 3 µg/mL	2.99823	1.04414
b294	Cm 3 µg/mL	3.83117	1.19316
b295	Cm 3 µg/mL	3.98154	1.15922
b296	Cm 3 µg/mL	4.16281	1.11883
b297	Cm 3 µg/mL	3.58864	1.15201
b298	Cm 3 µg/mL	2.27232	0.907332
b299	Cm 3 µg/mL	3.87091	1.14054
b300	Cm 3 µg/mL	4.54153	1.03113
b301	Cm 3 µg/mL	2.87759	1.10014
b302	Cm 3 µg/mL	3.46356	1.16973
b303	Cm 3 µg/mL	4.77335	1.18053
b304	Cm 3 µg/mL	3.65499	1.13709
b305	Cm 3 µg/mL	3.76216	1.07982
b306	Cm 3 µg/mL	3.90898	1.18411
b307	Cm 3 µg/mL	4.44489	1.10627
b308	Cm 3 µg/mL	4.18871	1.12565
b309	Cm 3 µg/mL	4.08603	1.17593
b310	Cm 3 µg/mL	17.6853	1.22154
b311	Cm 3 µg/mL	4.13425	1.14396
b312	Cm 3 µg/mL	5.21882	1.24131
b313	Cm 3 µg/mL	3.7175	1.04464
b314	Cm 3 µg/mL	4.47498	1.17002
b315	Cm 3 µg/mL	3.20418	1.27333
b316	Cm 3 µg/mL	4.86039	1.05816
b317	Cm 3 µg/mL	3.98983	1.12516
b318	Cm 3 µg/mL	4.0352	1.12469
b319	Cm 3 µg/mL	3.58675	1.16505
b320	Cm 3 µg/mL	4.18684	1.05713
b321	Cm 3 µg/mL	3.13063	1.18029
b322	Cm 3 µg/mL	5.03628	1.17519
b323	Cm 3 µg/mL	2.84854	1.13288
b324	Cm 3 µg/mL	5.52677	1.15989
b325	Cm 3 µg/mL	5.12354	1.05161
b326	Cm 3 µg/mL	4.61593	1.20523
b327	Cm 3 µg/mL	3.09312	0.952718
b328	Cm 3 µg/mL	4.79746	1.11608
b329	Cm 3 µg/mL	5.09966	1.20262
b330	Cm 3 µg/mL	3.32371	1.11561
b331	Cm 3 µg/mL	5.41741	1.02579
b332	Cm 3 µg/mL	3.13827	1.11853
b333	Cm 3 µg/mL	5.23518	1.07344
b334	Cm 3 µg/mL	3.95329	1.16944
b335	Cm 3 µg/mL	6.96749	1.13545
b336	Cm 3 µg/mL	3.62027	1.09611
b337	Cm 3 µg/mL	4.67858	1.25524
b338	Cm 3 µg/mL	6.13615	1.11292
b339	Cm 3 µg/mL	3.41225	0.886272
b340	Cm 3 µg/mL	3.65132	1.25957
b341	Cm 3 µg/mL	2.87541	1.1865
b342	Cm 3 µg/mL	3.61717	1.11251
b343	Cm 3 µg/mL	3.33456	0.970846
b344	Cm 3 µg/mL	4.10447	1.20733
b345	Cm 3 µg/mL	3.23862	1.16701
b346	Cm 3 µg/mL	3.66672	0.990425
b347	Cm 3 µg/mL	3.61004	1.02806
b348	Cm 3 µg/mL	4.7983	1.14372
b349	Cm 3 µg/mL	3.68121	1.01453
b350	Cm 3 µg/mL	4.4534	1.14624
b351	Cm 3 µg/mL	4.31232	1.18135
b352	Cm 3 µg/mL	4.17111	1.1572
b353	Cm 3 µg/mL	3.65234	1.15901
b354	Cm 3 µg/mL	2.52576	1.15724
b355	Cm 3 µg/mL	3.08989	1.20367
b356	Cm 3 µg/mL	4.24008	1.03826
b357	Cm 3 µg/mL	3.42969	1.11826
b358	Cm 3 µg/mL	4.77784	1.18987
b359	Cm 3 µg/mL	4.30736	1.11119
b360	Cm 3 µg/mL	4.89292	1.05725
b361	Cm 3 µg/mL	5.02584	1.14617
b362	Cm 3 µg/mL	4.84262	1.11778
b363	Cm 3 µg/mL	4.27322	1.19215
b364	Cm 3 µg/mL	4.87263	1.07794
b365	Cm 3 µg/mL	4.48835	1.04688
b366	Cm 3 µg/mL	4.15833	1.13904
b367	Cm 3 µg/mL	3.88473	1.07722
b368	Cm 3 µg/mL	3.82533	1.05399
b369	Cm 3 µg/mL	3.96239	1.14532
b370	Cm 3 µg/mL	4.11112	1.13887
b371	Cm 3 µg/mL	3.86132	1.08742
b372	Cm 3 µg/mL	3.33374	0.982456
b373	Cm 3 µg/mL	3.99457	1.11785
b374	Cm 3 µg/mL	4.05529	1.15956
b375	Cm 3 µg/mL	3.44829	1.01493
b376	Cm 3 µg/mL	3.29644	0.837315
b377	Cm 3 µg/mL	3.47292	1.17078
b378	Cm 3 µg/mL	4.07223	1.18539
b379	Cm 3 µg/mL	4.41742	1.13548
b380	Cm 3 µg/mL	3.78638	1.20793
b381	Cm 3 µg/mL	3.74207	1.07368
b382	Cm 3 µg/mL	4.74172	1.19671
b383	Cm 3 µg/mL	3.92033	1.05645
b384	Cm 3 µg/mL	4.28397	0.893529
b385	Cm 3 µg/mL	4.5741	1.11294
b386	Cm 3 µg/mL	4.90616	1.17907
b387	Cm 3 µg/mL	3.81218	1.02561
b388	Cm 3 µg/mL	4.35023	1.13023
b389	Cm 3 µg/mL	3.76801	1.16504
b390	Cm 3 µg/mL	5.02679	1.07288
b391	Cm 3 µg/mL	3.70567	1.08273
b392	Cm 3 µg/mL	4.37929	1.02001
b393	Cm 3 µg/mL	5.3143	1.18601
b394	Cm 3 µg/mL	2.32542	0.907605
b395	Cm 3 µg/mL	4.99564	1.07276
b396	Cm 3 µg/mL	4.79715	1.19115
b397	Cm 3 µg/mL	4.65599	1.09661
b398	Cm 3 µg/mL	3.53863	1.17607
b399	Cm 3 µg/mL	4.79673	1.10251
b400	Cm 3 µg/mL	2.8972	1.04117
b401	Cm 3 µg/mL	4.61799	1.13381
b402	Cm 3 µg/mL	2.91291	1.00402
b403	Cm 3 µg/mL	4.80438	1.08496
b404	Cm 3 µg/mL	2.88719	1.05507
b405	Cm 3 µg/mL	3.42815	1.1175
b406	Cm 3 µg/mL	4.28541	1.06059
b407	Cm 3 µg/mL	3.1187	1.13632
b408	Cm 3 µg/mL	4.92055	1.20785
b409	Cm 3 µg/mL	3.04488	1.12673
b410	Cm 3 µg/mL	3.86065	1.23769
b411	Cm 3 µg/mL	3.52156	1.22306
b412	Cm 3 µg/mL	3.9827	0.901832
b413	Cm 3 µg/mL	2.13074	0.959151
b414	Cm 3 µg/mL	3.48954	1.14189
b415	Cm 3 µg/mL	2.826	1.18477
b416	Cm 3 µg/mL	4.19697	1.17095
b417	Cm 3 µg/mL	2.60182	1.2607
b418	Cm 3 µg/mL	4.50488	1.14739
b419	Cm 3 µg/mL	3.651	1.14465
b420	Cm 3 µg/mL	3.31986	1.19897
b421	Cm 3 µg/mL	3.13926	1.17521
b422	Cm 3 µg/mL	3.35135	0.958688
b423	Cm 3 µg/mL	3.8017	0.928703
b424	Cm 3 µg/mL	3.31469	1.13657
b425	Cm 3 µg/mL	3.36873	1.23015
b426	Cm 3 µg/mL	3.22395	1.05231
b427	Cm 3 µg/mL	4.68397	1.08871
b428	Cm 3 µg/mL	3.15489	1.14279
b429	Cm 3 µg/mL	3.63692	1.23081
b430	Cm 3 µg/mL	2.84084	1.16453
b431	Cm 3 µg/mL	5.89949	1.03411
b432	Cm 3 µg/mL	3.40467	0.887636
b433	Cm 3 µg/mL	3.19647	1.16237
b434	Cm 3 µg/mL	5.59498	1.09937
b435	Cm 3 µg/mL	3.51113	1.13579
b436	Cm 3 µg/mL	4.1046	1.08844
b437	Cm 3 µg/mL	3.71581	1.15526
b438	Cm 3 µg/mL	3.9366	1.12592
b439	Cm 3 µg/mL	2.8818	1.2351
b440	Cm 3 µg/mL	4.00934	1.09568
b441	Cm 3 µg/mL	4.27609	1.11963
b442	Cm 3 µg/mL	3.90338	1.0736
b443	Cm 3 µg/mL	4.11874	0.977886
b444	Cm 3 µg/mL	4.26675	1.11764
b445	Cm 3 µg/mL	3.91369	1.04593
b446	Cm 3 µg/mL	3.60614	1.07201
b447	Cm 3 µg/mL	3.45143	1.00548
b448	Cm 3 µg/mL	3.8017	1.11775
b449	Cm 3 µg/mL	3.35411	1.23302
b450	Cm 3 µg/mL	4.24109	1.00326
b451	Cm 3 µg/mL	3.88094	1.11394
b452	Cm 3 µg/mL	4.01725	1.23061
b453	Cm 3 µg/mL	4.10584	1.13009
b454	Cm 3 µg/mL	4.28288	1.09495
b455	Cm 3 µg/mL	3.16715	1.10093
b456	Cm 3 µg/mL	4.94415	1.13441
b457	Cm 3 µg/mL	5.02053	0.897773
b458	Cm 3 µg/mL	6.16564	1.12411
b459	Cm 3 µg/mL	3.68561	1.12093
b460	Cm 3 µg/mL	4.02898	1.20138
b461	Cm 3 µg/mL	5.13568	1.13562
b462	Cm 3 µg/mL	3.1042	1.17113
b463	Cm 3 µg/mL	5.24841	1.09111
b464	Cm 3 µg/mL	5.58178	1.07764
b465	Cm 3 µg/mL	4.27691	1.01378
b466	Cm 3 µg/mL	3.57798	1.01981
b467	Cm 3 µg/mL	3.20803	1.1155
b468	Cm 3 µg/mL	4.14844	1.05947
b469	Cm 3 µg/mL	3.53883	1.13889
b470	Cm 3 µg/mL	6.92416	1.23088
b471	Cm 3 µg/mL	4.07397	1.06447
b472	Cm 3 µg/mL	4.49557	1.11611
b473	Cm 3 µg/mL	4.27549	1.23838
b474	Cm 3 µg/mL	2.28321	1.00596
b475	Cm 3 µg/mL	3.10302	1.01879
b476	Cm 3 µg/mL	4.35925	1.13099
b477	Cm 3 µg/mL	2.02274	0.985872
b478	Cm 3 µg/mL	6.86762	1.20558
b479	Cm 3 µg/mL	3.2436	1.14542
b480	Cm 3 µg/mL	3.07226	1.19998
b481	Cm 3 µg/mL	4.12527	1.07874
b482	Cm 3 µg/mL	4.05838	1.1946
b483	Cm 3 µg/mL	3.65673	0.943412
b484	Cm 3 µg/mL	3.87961	1.14261
b485	Cm 3 µg/mL	3.54062	1.10065
b486	Cm 3 µg/mL	5.29642	1.07625
b487	Cm 3 µg/mL	3.77187	1.1522
b488	Cm 3 µg/mL	3.91464	1.0753
b489	Cm 3 µg/mL	4.11331	1.08336
b490	Cm 3 µg/mL	3.07163	1.03336
b491	Cm 3 µg/mL	3.82955	1.09074
b492	Cm 3 µg/mL	2.60076	1.14607
b493	Cm 3 µg/mL	3.46225	1.06547
b494	Cm 3 µg/mL	4.34652	1.00724
b495	Cm 3 µg/mL	4.25697	1.28101
b496	Cm 3 µg/mL	3.57172	1.17923
b497	Cm 3 µg/mL	3.49237	1.07825
b498	Cm 3 µg/mL	3.14038	1.06803
b499	Cm 3 µg/mL	3.56109	1.15372
b500	Cm 3 µg/mL	3.24565	1.1267
b501	Cm 3 µg/mL	3.49532	1.15228
b502	Cm 3 µg/mL	4.32265	1.16669
b503	Cm 3 µg/mL	3.3132	1.25045
b504	Cm 3 µg/mL	4.08208	1.00911
b505	Cm 3 µg/mL	4.45574	1.24982
b506	Cm 3 µg/mL	2.74821	1.13414
b507	Cm 3 µg/mL	3.97012	1.19696
b508	Cm 3 µg/mL	3.64327	1.29745
b509	Cm 3 µg/mL	4.21248	1.20552
b510	Cm 3 µg/mL	3.91425	1.10996
b511	Cm 3 µg/mL	2.98725	1.23483
b512	Cm 3 µg/mL	3.89748	1.08117
b513	Cm 3 µg/mL	4.05113	1.14487
b514	Cm 3 µg/mL	2.82137	0.84234
b515	Cm 3 µg/mL	4.5296	1.14391
b516	Cm 3 µg/mL	4.65751	1.11244
b517	Cm 3 µg/mL	3.65227	1.17248
b518	Cm 3 µg/mL	3.7947	1.03277
b519	Cm 3 µg/mL	4.88815	1.13589
b520	Cm 3 µg/mL	2.89006	1.19926
b521	Cm 3 µg/mL	2.69974	1.153
b522	Cm 3 µg/mL	3.83955	1.07737
b523	Cm 3 µg/mL	4.48934	1.15885
b524	Cm 3 µg/mL	4.67959	1.15293
b525	Cm 3 µg/mL	2.96071	1.08681
b526	Cm 3 µg/mL	5.58073	1.20691
b527	Cm 3 µg/mL	4.19736	1.18755
b528	Cm 3 µg/mL	3.46093	0.943223
b529	Cm 3 µg/mL	5.78538	1.01017
b530	Cm 3 µg/mL	3.73833	1.16499
b531	Cm 3 µg/mL	4.25454	1.06079
b532	Cm 3 µg/mL	4.52482	1.06676
b533	Cm 3 µg/mL	4.45885	1.12681
b534	Cm 3 µg/mL	5.65896	1.07346
b535	Cm 3 µg/mL	4.63775	1.13074
b536	Cm 3 µg/mL	3.87151	1.19354
b537	Cm 3 µg/mL	4.64492	1.18423
b538	Cm 3 µg/mL	4.10693	1.24854
b539	Cm 3 µg/mL	3.81081	1.09961
b540	Cm 3 µg/mL	5.47225	1.10446
b541	Cm 3 µg/mL	3.97837	1.20702
b542	Cm 3 µg/mL	4.64544	1.22417
b543	Cm 3 µg/mL	4.39172	1.11049
b544	Cm 3 µg/mL	4.90555	1.12032
b545	Cm 3 µg/mL	5.02779	1.16315
b546	Cm 3 µg/mL	3.99871	1.01277
b547	Cm 3 µg/mL	4.38369	1.1083
b548	Cm 3 µg/mL	4.33485	1.06186
b549	Cm 3 µg/mL	4.80209	1.09364
b550	Cm 3 µg/mL	3.65918	0.977294
b551	Cm 3 µg/mL	4.54508	1.13728
b552	Cm 3 µg/mL	4.62225	1.18143
b553	Cm 3 µg/mL	4.9015	1.08662
b554	Cm 3 µg/mL	5.18381	1.0312
b555	Cm 3 µg/mL	4.34972	1.09066
b556	Cm 3 µg/mL	5.11654	1.0718
b557	Cm 3 µg/mL	2.76007	1.14846
b558	Cm 3 µg/mL	5.01127	1.01068
b559	Cm 3 µg/mL	4.97167	1.02513
b560	Cm 3 µg/mL	2.79139	1.09965
b561	Cm 3 µg/mL	4.2569	1.18031
b562	Cm 3 µg/mL	4.07486	1.10316
b563	Cm 3 µg/mL	4.71376	1.05659
b564	Cm 3 µg/mL	4.25552	1.20475
b565	Cm 3 µg/mL	4.55957	1.08765
b566	Cm 3 µg/mL	4.33873	1.15386
b567	Cm 3 µg/mL	4.87117	1.15509
b568	Cm 3 µg/mL	4.41919	1.20603
b569	Cm 3 µg/mL	4.13806	1.11731
b570	Cm 3 µg/mL	3.51476	0.996931
b571	Cm 3 µg/mL	2.86142	1.06892
b572	Cm 3 µg/mL	5.01804	1.1354
b573	Cm 3 µg/mL	4.80794	1.01592
b574	Cm 3 µg/mL	4.43335	1.10237
b575	Cm 3 µg/mL	10.0354	1.06787
b576	Cm 3 µg/mL	4.16343	1.21775
b577	Cm 3 µg/mL	5.3958	1.07559
b578	Cm 3 µg/mL	3.37231	1.03801
b579	Cm 3 µg/mL	4.10456	1.27226
b580	Cm 3 µg/mL	3.84999	1.13226
b581	Cm 3 µg/mL	2.63124	1.03248
b582	Cm 3 µg/mL	3.82325	1.26265
b583	Cm 3 µg/mL	5.03776	1.10877
b584	Cm 3 µg/mL	4.12611	1.17632
b585	Cm 3 µg/mL	3.06408	0.989641
b586	Cm 3 µg/mL	2.99394	1.0794
b587	Cm 3 µg/mL	4.45474	1.25555
b588	Cm 3 µg/mL	3.75395	1.16313
b589	Cm 3 µg/mL	5.27239	1.09471
b590	Cm 3 µg/mL	3.61938	1.0229
b591	Cm 3 µg/mL	3.17318	1.1557
b592	Cm 3 µg/mL	3.92143	1.15465
b593	Cm 3 µg/mL	4.44045	1.17676
b594	Cm 3 µg/mL	4.49459	1.18112
b595	Cm 3 µg/mL	3.76926	1.08553
b596	Cm 3 µg/mL	4.02606	1.1309
b597	Cm 3 µg/mL	4.14156	1.29398
b598	Cm 3 µg/mL	4.28181	1.17805
b599	Cm 3 µg/mL	3.94231	1.1684
b600	Cm 3 µg/mL	8.23243	1.09294
b601	Cm 3 µg/mL	5.59679	1.0576
b602	Cm 3 µg/mL	4.60814	1.11973
b603	Cm 3 µg/mL	3.96714	1.03612
b604	Cm 3 µg/mL	8.22187	1.0864
b605	Cm 3 µg/mL	3.81141	1.22315
b606	Cm 3 µg/mL	3.80373	1.22781
b607	Cm 3 µg/mL	3.71933	1.13581
b608	Cm 3 µg/mL	4.3636	1.15143
b609	Cm 3 µg/mL	4.77492	1.08606
b610	Cm 3 µg/mL	3.18303	1.03938
b611	Cm 3 µg/mL	3.86722	1.01141
b612	Cm 3 µg/mL	3.7586	1.33791
b613	Cm 3 µg/mL	3.40192	1.04311
b614	Cm 3 µg/mL	3.98304	1.13331
b615	Cm 3 µg/mL	4.92549	1.22857
b616	Cm 3 µg/mL	3.0323	1.07134
b617	Cm 3 µg/mL	4.22696	1.17121
b618	Cm 3 µg/mL	3.72271	1.08062
b619	Cm 3 µg/mL	2.823	1.07294
b620	Cm 3 µg/mL	4.25931	1.12259
b621	Cm 3 µg/mL	4.32893	1.12939
b622	Cm 3 µg/mL	3.77357	1.04204
b623	Cm 3 µg/mL	4.70211	1.08853
b624	Cm 3 µg/mL	3.57875	0.980472
b625	Cm 3 µg/mL	4.38979	1.01057
[truncated: 12,967 more rows]

## Sheet: Figure 3. b
Bacteria	Condition	Bacterial length (µm)	Bacterial mean width (µm)
b1	psgRNA-non_targeting ATc 0 ng/mL	4.72862	1.277
b2	psgRNA-non_targeting ATc 0 ng/mL	4.5881	1.10532
b3	psgRNA-non_targeting ATc 0 ng/mL	4.20795	1.12908
b4	psgRNA-non_targeting ATc 0 ng/mL	3.99976	1.2536
b5	psgRNA-non_targeting ATc 0 ng/mL	4.28194	1.31722
b6	psgRNA-non_targeting ATc 0 ng/mL	4.03086	1.25136
b7	psgRNA-non_targeting ATc 0 ng/mL	4.68782	1.1201
b8	psgRNA-non_targeting ATc 0 ng/mL	4.74089	1.21207
b9	psgRNA-non_targeting ATc 0 ng/mL	4.45372	1.04176
b10	psgRNA-non_targeting ATc 0 ng/mL	4.1746	1.24127
b11	psgRNA-non_targeting ATc 0 ng/mL	3.98199	1.19513
b12	psgRNA-non_targeting ATc 0 ng/mL	4.85351	1.13224
b13	psgRNA-non_targeting ATc 0 ng/mL	3.99433	1.1158
b14	psgRNA-non_targeting ATc 0 ng/mL	4.16331	1.24918
b15	psgRNA-non_targeting ATc 0 ng/mL	4.24226	1.24585
b16	psgRNA-non_targeting ATc 0 ng/mL	4.79222	1.1924
b17	psgRNA-non_targeting ATc 0 ng/mL	4.06651	1.27487
b18	psgRNA-non_targeting ATc 0 ng/mL	3.87301	1.22057
b19	psgRNA-non_targeting ATc 0 ng/mL	3.23027	1.12753
b20	psgRNA-non_targeting ATc 0 ng/mL	3.75954	1.18909
b21	psgRNA-non_targeting ATc 0 ng/mL	4.51569	1.16843
b22	psgRNA-non_targeting ATc 0 ng/mL	3.88371	1.26032
b23	psgRNA-non_targeting ATc 0 ng/mL	4.16157	1.16021
b24	psgRNA-non_targeting ATc 0 ng/mL	4.79573	1.19634
b25	psgRNA-non_targeting ATc 0 ng/mL	4.18258	1.17078
b26	psgRNA-non_targeting ATc 0 ng/mL	4.1711	1.20922
b27	psgRNA-non_targeting ATc 0 ng/mL	4.56915	1.18225
b28	psgRNA-non_targeting ATc 0 ng/mL	3.7525	1.19766
b29	psgRNA-non_targeting ATc 0 ng/mL	5.02867	1.19914
b30	psgRNA-non_targeting ATc 0 ng/mL	4.40894	1.15879
b31	psgRNA-non_targeting ATc 0 ng/mL	3.66921	1.14322
b32	psgRNA-non_targeting ATc 0 ng/mL	4.56028	1.14618
b33	psgRNA-non_targeting ATc 0 ng/mL	4.20991	1.23385
b34	psgRNA-non_targeting ATc 0 ng/mL	4.6979	1.14393
b35	psgRNA-non_targeting ATc 0 ng/mL	5.06193	1.24774
b36	psgRNA-non_targeting ATc 0 ng/mL	4.583	1.1465
b37	psgRNA-non_targeting ATc 0 ng/mL	4.8806	1.16439
b38	psgRNA-non_targeting ATc 0 ng/mL	5.03134	1.15964
b39	psgRNA-non_targeting ATc 0 ng/mL	4.22025	1.11702
b40	psgRNA-non_targeting ATc 0 ng/mL	4.14138	1.18739
b41	psgRNA-non_targeting ATc 0 ng/mL	4.02943	1.19297
b42	psgRNA-non_targeting ATc 0 ng/mL	4.83866	1.16216
b43	psgRNA-non_targeting ATc 0 ng/mL	4.96774	1.12496
b44	psgRNA-non_targeting ATc 0 ng/mL	4.5642	1.18557
b45	psgRNA-non_targeting ATc 0 ng/mL	4.28338	1.16105
b46	psgRNA-non_targeting ATc 0 ng/mL	4.99059	1.17614
b47	psgRNA-non_targeting ATc 0 ng/mL	4.61045	1.12684
b48	psgRNA-non_targeting ATc 0 ng/mL	4.70213	1.25451
b49	psgRNA-non_targeting ATc 0 ng/mL	3.92259	1.17478
b50	psgRNA-non_targeting ATc 0 ng/mL	4.57248	1.09005
b51	psgRNA-non_targeting ATc 0 ng/mL	3.8405	1.19892
b52	psgRNA-non_targeting ATc 0 ng/mL	4.29751	1.23175
b53	psgRNA-non_targeting ATc 0 ng/mL	4.07138	1.17434
b54	psgRNA-non_targeting ATc 0 ng/mL	4.63732	1.11332
b55	psgRNA-non_targeting ATc 0 ng/mL	4.92657	1.14912
b56	psgRNA-non_targeting ATc 0 ng/mL	4.56531	1.09782
b57	psgRNA-non_targeting ATc 0 ng/mL	4.46648	1.21067
b58	psgRNA-non_targeting ATc 0 ng/mL	3.82824	1.22037
b59	psgRNA-non_targeting ATc 0 ng/mL	4.0554	1.11006
b60	psgRNA-non_targeting ATc 0 ng/mL	3.79699	1.15428
b61	psgRNA-non_targeting ATc 0 ng/mL	4.32108	1.08329
b62	psgRNA-non_targeting ATc 0 ng/mL	3.9046	1.1136
b63	psgRNA-non_targeting ATc 0 ng/mL	4.07554	1.21256
b64	psgRNA-non_targeting ATc 0 ng/mL	4.63185	1.21885
b65	psgRNA-non_targeting ATc 0 ng/mL	4.77842	1.18146
b66	psgRNA-non_targeting ATc 0 ng/mL	4.0148	1.14588
b67	psgRNA-non_targeting ATc 0 ng/mL	4.75685	1.15273
b68	psgRNA-non_targeting ATc 0 ng/mL	3.82946	1.24575
b69	psgRNA-non_targeting ATc 0 ng/mL	5.34002	1.10452
b70	psgRNA-non_targeting ATc 0 ng/mL	4.50726	1.2517
b71	psgRNA-non_targeting ATc 0 ng/mL	4.69933	1.18161
b72	psgRNA-non_targeting ATc 0 ng/mL	5.44376	1.09323
b73	psgRNA-non_targeting ATc 0 ng/mL	4.1116	1.21133
b74	psgRNA-non_targeting ATc 0 ng/mL	4.4693	1.20751
b75	psgRNA-non_targeting ATc 0 ng/mL	5.38503	1.19783
b76	psgRNA-non_targeting ATc 0 ng/mL	4.13459	1.16682
b77	psgRNA-non_targeting ATc 0 ng/mL	4.3347	1.13483
b78	psgRNA-non_targeting ATc 0 ng/mL	4.82771	1.28435
b79	psgRNA-non_targeting ATc 0 ng/mL	4.68613	1.22267
b80	psgRNA-non_targeting ATc 0 ng/mL	4.4195	1.21721
b81	psgRNA-non_targeting ATc 0 ng/mL	5.56687	1.17366
b82	psgRNA-non_targeting ATc 0 ng/mL	3.95727	1.20743
b83	psgRNA-non_targeting ATc 0 ng/mL	5.53278	1.26574
b84	psgRNA-non_targeting ATc 0 ng/mL	7.33109	1.15065
b85	psgRNA-non_targeting ATc 0 ng/mL	3.48283	1.22196
b86	psgRNA-non_targeting ATc 0 ng/mL	3.24533	1.26956
b87	psgRNA-non_targeting ATc 0 ng/mL	5.29464	1.24504
b88	psgRNA-non_targeting ATc 0 ng/mL	3.29107	1.22015
b89	psgRNA-non_targeting ATc 0 ng/mL	3.01405	1.22018
b90	psgRNA-non_targeting ATc 0 ng/mL	3.19206	1.13838
b91	psgRNA-non_targeting ATc 0 ng/mL	3.42138	1.14516
b92	psgRNA-non_targeting ATc 0 ng/mL	5.23115	1.15721
b93	psgRNA-non_targeting ATc 0 ng/mL	2.99034	1.21897
b94	psgRNA-non_targeting ATc 0 ng/mL	3.06796	1.31301
b95	psgRNA-non_targeting ATc 0 ng/mL	5.49632	1.20247
b96	psgRNA-non_targeting ATc 0 ng/mL	5.27411	1.25781
b97	psgRNA-non_targeting ATc 0 ng/mL	3.26713	1.01762
b98	psgRNA-non_targeting ATc 0 ng/mL	2.94582	1.29104
b99	psgRNA-non_targeting ATc 0 ng/mL	5.37317	1.28893
b100	psgRNA-non_targeting ATc 0 ng/mL	2.86101	1.11902
b101	psgRNA-non_targeting ATc 0 ng/mL	5.51404	1.2775
b102	psgRNA-non_targeting ATc 0 ng/mL	2.89552	1.1201
b103	psgRNA-non_targeting ATc 0 ng/mL	3.87096	1.09456
b104	psgRNA-non_targeting ATc 0 ng/mL	3.64032	1.17798
b105	psgRNA-non_targeting ATc 0 ng/mL	6.94575	1.15248
b106	psgRNA-non_targeting ATc 0 ng/mL	3.5265	1.18981
b107	psgRNA-non_targeting ATc 0 ng/mL	3.66495	1.11754
b108	psgRNA-non_targeting ATc 0 ng/mL	3.67543	1.19171
b109	psgRNA-non_targeting ATc 0 ng/mL	3.49674	1.08473
b110	psgRNA-non_targeting ATc 0 ng/mL	3.38753	1.25549
b111	psgRNA-non_targeting ATc 0 ng/mL	3.66605	1.24978
b112	psgRNA-non_targeting ATc 0 ng/mL	6.64503	1.14562
b113	psgRNA-non_targeting ATc 0 ng/mL	3.76643	1.17158
b114	psgRNA-non_targeting ATc 0 ng/mL	3.56475	1.13763
b115	psgRNA-non_targeting ATc 0 ng/mL	3.36127	1.27095
b116	psgRNA-non_targeting ATc 0 ng/mL	3.34958	1.3349
b117	psgRNA-non_targeting ATc 0 ng/mL	3.65437	1.06274
b118	psgRNA-non_targeting ATc 0 ng/mL	3.65727	1.1974
b119	psgRNA-non_targeting ATc 0 ng/mL	3.49757	1.27
b120	psgRNA-non_targeting ATc 0 ng/mL	5.1921	1.1257
b121	psgRNA-non_targeting ATc 0 ng/mL	5.01039	1.20493
b122	psgRNA-non_targeting ATc 0 ng/mL	5.07538	1.19195
b123	psgRNA-non_targeting ATc 0 ng/mL	5.17636	1.12269
b124	psgRNA-non_targeting ATc 0 ng/mL	3.94621	1.15728
b125	psgRNA-non_targeting ATc 0 ng/mL	3.81658	1.23255
b126	psgRNA-non_targeting ATc 0 ng/mL	4.14562	1.27996
b127	psgRNA-non_targeting ATc 0 ng/mL	3.65225	1.23897
b128	psgRNA-non_targeting ATc 0 ng/mL	3.58985	1.21249
b129	psgRNA-non_targeting ATc 0 ng/mL	3.59087	1.14509
b130	psgRNA-non_targeting ATc 0 ng/mL	3.57953	1.15934
b131	psgRNA-non_targeting ATc 0 ng/mL	3.75298	1.32361
b132	psgRNA-non_targeting ATc 0 ng/mL	4.30867	1.19125
b133	psgRNA-non_targeting ATc 0 ng/mL	3.48579	1.16038
b134	psgRNA-non_targeting ATc 0 ng/mL	3.68066	1.13806
b135	psgRNA-non_targeting ATc 0 ng/mL	3.73327	1.18505
b136	psgRNA-non_targeting ATc 0 ng/mL	3.58326	1.16394
b137	psgRNA-non_targeting ATc 0 ng/mL	3.49031	1.18516
b138	psgRNA-non_targeting ATc 0 ng/mL	3.67802	1.13315
b139	psgRNA-non_targeting ATc 0 ng/mL	3.28887	1.11405
b140	psgRNA-non_targeting ATc 0 ng/mL	3.56278	1.10324
b141	psgRNA-non_targeting ATc 0 ng/mL	3.03577	1.13342
b142	psgRNA-non_targeting ATc 0 ng/mL	3.3342	1.21269
b143	psgRNA-non_targeting ATc 0 ng/mL	4.29055	1.23138
b144	psgRNA-non_targeting ATc 0 ng/mL	3.12715	1.09371
b145	psgRNA-non_targeting ATc 0 ng/mL	7.8514	1.29989
b146	psgRNA-non_targeting ATc 0 ng/mL	4.43103	1.08699
b147	psgRNA-non_targeting ATc 0 ng/mL	4.27499	1.17791
b148	psgRNA-non_targeting ATc 0 ng/mL	4.1664	1.21064
b149	psgRNA-non_targeting ATc 0 ng/mL	4.26818	1.1985
b150	psgRNA-non_targeting ATc 0 ng/mL	3.96519	1.18474
b151	psgRNA-non_targeting ATc 0 ng/mL	4.42395	1.11115
b152	psgRNA-non_targeting ATc 0 ng/mL	4.62487	1.25226
b153	psgRNA-non_targeting ATc 0 ng/mL	4.60571	1.184
b154	psgRNA-non_targeting ATc 0 ng/mL	4.07779	1.12751
b155	psgRNA-non_targeting ATc 0 ng/mL	4.509	1.2347
b156	psgRNA-non_targeting ATc 0 ng/mL	4.02569	1.17478
b157	psgRNA-non_targeting ATc 0 ng/mL	4.53781	1.27058
b158	psgRNA-non_targeting ATc 0 ng/mL	4.77912	1.24488
b159	psgRNA-non_targeting ATc 0 ng/mL	2.97404	1.18684
b160	psgRNA-non_targeting ATc 0 ng/mL	3.79965	1.23683
b161	psgRNA-non_targeting ATc 0 ng/mL	5.38072	1.11469
b162	psgRNA-non_targeting ATc 0 ng/mL	2.50286	1.07883
b163	psgRNA-non_targeting ATc 0 ng/mL	4.23304	1.27099
b164	psgRNA-non_targeting ATc 0 ng/mL	2.78832	1.12772
b165	psgRNA-non_targeting ATc 0 ng/mL	4.90062	1.13704
b166	psgRNA-non_targeting ATc 0 ng/mL	4.17913	1.15174
b167	psgRNA-non_targeting ATc 0 ng/mL	2.83037	1.20283
b168	psgRNA-non_targeting ATc 0 ng/mL	5.64879	1.16756
b169	psgRNA-non_targeting ATc 0 ng/mL	3.78895	1.25908
b170	psgRNA-non_targeting ATc 0 ng/mL	5.68819	1.23235
b171	psgRNA-non_targeting ATc 0 ng/mL	2.7737	1.31005
b172	psgRNA-non_targeting ATc 0 ng/mL	2.80742	1.25107
b173	psgRNA-non_targeting ATc 0 ng/mL	5.37202	1.16569
b174	psgRNA-non_targeting ATc 0 ng/mL	2.95088	1.23948
b175	psgRNA-non_targeting ATc 0 ng/mL	2.99798	1.1861
b176	psgRNA-non_targeting ATc 0 ng/mL	4.89536	1.08573
b177	psgRNA-non_targeting ATc 0 ng/mL	5.61408	1.20915
b178	psgRNA-non_targeting ATc 0 ng/mL	4.92712	1.25701
b179	psgRNA-non_targeting ATc 0 ng/mL	4.80382	1.18293
b180	psgRNA-non_targeting ATc 0 ng/mL	5.38753	1.34332
b181	psgRNA-non_targeting ATc 0 ng/mL	5.02268	1.26768
b182	psgRNA-non_targeting ATc 0 ng/mL	3.74548	1.17715
b183	psgRNA-non_targeting ATc 0 ng/mL	4.49076	1.20238
b184	psgRNA-non_targeting ATc 0 ng/mL	4.65011	1.31034
b185	psgRNA-non_targeting ATc 0 ng/mL	3.86569	1.23139
b186	psgRNA-non_targeting ATc 0 ng/mL	4.62709	1.1353
b187	psgRNA-non_targeting ATc 0 ng/mL	4.83168	1.2521
b188	psgRNA-non_targeting ATc 0 ng/mL	4.92939	1.24917
b189	psgRNA-non_targeting ATc 0 ng/mL	4.84011	1.17902
b190	psgRNA-non_targeting ATc 0 ng/mL	4.58796	1.12185
b191	psgRNA-non_targeting ATc 0 ng/mL	4.53646	1.12299
b192	psgRNA-non_targeting ATc 0 ng/mL	4.31725	1.13531
b193	psgRNA-non_targeting ATc 0 ng/mL	5.32167	1.2679
b194	psgRNA-non_targeting ATc 0 ng/mL	5.06559	1.13709
b195	psgRNA-non_targeting ATc 0 ng/mL	3.7666	1.18485
b196	psgRNA-non_targeting ATc 0 ng/mL	3.59023	1.2253
b197	psgRNA-non_targeting ATc 0 ng/mL	3.81798	1.0774
b198	psgRNA-non_targeting ATc 0 ng/mL	7.12525	1.26999
b199	psgRNA-non_targeting ATc 0 ng/mL	3.58774	1.24598
b200	psgRNA-non_targeting ATc 0 ng/mL	4.49964	1.21746
b201	psgRNA-non_targeting ATc 0 ng/mL	3.50237	1.09183
b202	psgRNA-non_targeting ATc 0 ng/mL	4.34979	1.1961
b203	psgRNA-non_targeting ATc 0 ng/mL	3.64783	1.10179
b204	psgRNA-non_targeting ATc 0 ng/mL	4.50116	1.15823
b205	psgRNA-non_targeting ATc 0 ng/mL	4.3609	1.21764
b206	psgRNA-non_targeting ATc 0 ng/mL	3.74482	1.22425
b207	psgRNA-non_targeting ATc 0 ng/mL	3.54897	1.1585
b208	psgRNA-non_targeting ATc 0 ng/mL	3.83019	1.21269
b209	psgRNA-non_targeting ATc 0 ng/mL	6.49246	1.20323
b210	psgRNA-non_targeting ATc 0 ng/mL	4.419	1.25126
b211	psgRNA-non_targeting ATc 0 ng/mL	5.03156	1.14777
b212	psgRNA-non_targeting ATc 0 ng/mL	11.7458	1.19612
b213	psgRNA-non_targeting ATc 0 ng/mL	3.56777	1.11957
b214	psgRNA-non_targeting ATc 0 ng/mL	3.72318	1.25649
b215	psgRNA-non_targeting ATc 0 ng/mL	3.9381	1.23103
b216	psgRNA-non_targeting ATc 0 ng/mL	4.34811	1.26987
b217	psgRNA-non_targeting ATc 0 ng/mL	3.82738	1.22998
b218	psgRNA-non_targeting ATc 0 ng/mL	6.42357	1.19152
b219	psgRNA-non_targeting ATc 0 ng/mL	3.66656	1.11542
b220	psgRNA-non_targeting ATc 0 ng/mL	3.60946	1.14379
b221	psgRNA-non_targeting ATc 0 ng/mL	3.79578	1.25846
b222	psgRNA-non_targeting ATc 0 ng/mL	3.4069	1.18816
b223	psgRNA-non_targeting ATc 0 ng/mL	3.55026	1.14151
b224	psgRNA-non_targeting ATc 0 ng/mL	3.27445	1.08704
b225	psgRNA-non_targeting ATc 0 ng/mL	4.2931	1.1228
b226	psgRNA-non_targeting ATc 0 ng/mL	4.75253	1.29782
b227	psgRNA-non_targeting ATc 0 ng/mL	3.36443	1.32475
b228	psgRNA-non_targeting ATc 0 ng/mL	3.8763	1.22285
b229	psgRNA-non_targeting ATc 0 ng/mL	3.60684	1.19513
b230	psgRNA-non_targeting ATc 0 ng/mL	4.50353	1.2052
b231	psgRNA-non_targeting ATc 0 ng/mL	3.75485	1.16581
b232	psgRNA-non_targeting ATc 0 ng/mL	3.97382	1.35611
b233	psgRNA-non_targeting ATc 0 ng/mL	4.34935	1.1945
b234	psgRNA-non_targeting ATc 0 ng/mL	3.63574	1.09651
b235	psgRNA-non_targeting ATc 0 ng/mL	3.82347	1.23297
b236	psgRNA-non_targeting ATc 0 ng/mL	4.40799	1.20965
b237	psgRNA-non_targeting ATc 0 ng/mL	3.83485	1.24391
b238	psgRNA-non_targeting ATc 0 ng/mL	4.85578	1.2341
b239	psgRNA-non_targeting ATc 0 ng/mL	4.19637	1.22706
b240	psgRNA-non_targeting ATc 0 ng/mL	3.81648	1.17958
b241	psgRNA-non_targeting ATc 0 ng/mL	3.29364	1.16784
b242	psgRNA-non_targeting ATc 0 ng/mL	3.29834	1.25807
b243	psgRNA-non_targeting ATc 0 ng/mL	3.39235	1.262
b244	psgRNA-non_targeting ATc 0 ng/mL	3.9499	1.18395
b245	psgRNA-non_targeting ATc 0 ng/mL	3.2082	1.03497
b246	psgRNA-non_targeting ATc 0 ng/mL	3.34069	1.29094
b247	psgRNA-non_targeting ATc 0 ng/mL	3.25633	1.17489
b248	psgRNA-non_targeting ATc 0 ng/mL	2.98761	1.04012
b249	psgRNA-non_targeting ATc 0 ng/mL	3.86654	1.18009
b250	psgRNA-non_targeting ATc 0 ng/mL	3.87438	1.30715
b251	psgRNA-non_targeting ATc 0 ng/mL	3.64202	1.20592
b252	psgRNA-non_targeting ATc 0 ng/mL	3.23088	1.02747
b253	psgRNA-non_targeting ATc 0 ng/mL	3.69542	1.17311
b254	psgRNA-non_targeting ATc 0 ng/mL	3.66266	1.30827
b255	psgRNA-non_targeting ATc 0 ng/mL	2.97386	1.1058
b256	psgRNA-non_targeting ATc 0 ng/mL	3.77867	1.18982
b257	psgRNA-non_targeting ATc 0 ng/mL	3.10606	1.1179
b258	psgRNA-non_targeting ATc 0 ng/mL	5.21861	1.17979
b259	psgRNA-non_targeting ATc 0 ng/mL	2.67427	1.14366
b260	psgRNA-non_targeting ATc 0 ng/mL	2.9401	1.19821
b261	psgRNA-non_targeting ATc 0 ng/mL	2.55834	1.14184
b262	psgRNA-non_targeting ATc 0 ng/mL	3.12119	1.27449
b263	psgRNA-non_targeting ATc 0 ng/mL	2.86749	1.16611
b264	psgRNA-non_targeting ATc 0 ng/mL	2.82267	1.11774
b265	psgRNA-non_targeting ATc 0 ng/mL	3.18123	1.21548
b266	psgRNA-non_targeting ATc 0 ng/mL	5.20633	1.25794
b267	psgRNA-non_targeting ATc 0 ng/mL	3.14112	1.27172
b268	psgRNA-non_targeting ATc 0 ng/mL	4.73571	1.27593
b269	psgRNA-non_targeting ATc 0 ng/mL	3.26284	1.16923
b270	psgRNA-non_targeting ATc 0 ng/mL	5.48593	1.19359
b271	psgRNA-non_targeting ATc 0 ng/mL	8.34491	1.18477
b272	psgRNA-non_targeting ATc 0 ng/mL	4.24327	1.2273
b273	psgRNA-non_targeting ATc 0 ng/mL	5.35561	1.2083
b274	psgRNA-non_targeting ATc 0 ng/mL	3.0313	1.06898
b275	psgRNA-non_targeting ATc 0 ng/mL	7.33218	1.14112
b276	psgRNA-non_targeting ATc 0 ng/mL	5.20122	1.14006
b277	psgRNA-non_targeting ATc 0 ng/mL	4.7671	1.11304
b278	psgRNA-non_targeting ATc 0 ng/mL	3.15197	1.05596
b279	psgRNA-non_targeting ATc 0 ng/mL	5.27678	1.20308
b280	psgRNA-non_targeting ATc 0 ng/mL	4.96326	1.25578
b281	psgRNA-non_targeting ATc 0 ng/mL	5.29455	1.05026
b282	psgRNA-non_targeting ATc 0 ng/mL	6.22245	1.16956
b283	psgRNA-non_targeting ATc 0 ng/mL	5.71939	1.22625
b284	psgRNA-non_targeting ATc 0 ng/mL	5.07251	1.16802
b285	psgRNA-non_targeting ATc 0 ng/mL	4.97512	1.26334
b286	psgRNA-non_targeting ATc 0 ng/mL	5.12975	1.14236
b287	psgRNA-non_targeting ATc 0 ng/mL	4.66699	1.34815
b288	psgRNA-non_targeting ATc 0 ng/mL	4.67747	1.18913
b289	psgRNA-non_targeting ATc 0 ng/mL	3.14823	1.1371
b290	psgRNA-non_targeting ATc 0 ng/mL	2.78971	1.18774
b291	psgRNA-non_targeting ATc 0 ng/mL	5.0222	1.20444
b292	psgRNA-non_targeting ATc 0 ng/mL	5.17487	1.20048
b293	psgRNA-non_targeting ATc 0 ng/mL	2.80668	1.23764
b294	psgRNA-non_targeting ATc 0 ng/mL	2.69564	1.1416
b295	psgRNA-non_targeting ATc 0 ng/mL	4.97743	1.28348
b296	psgRNA-non_targeting ATc 0 ng/mL	4.8472	1.22545
b297	psgRNA-non_targeting ATc 0 ng/mL	5.42895	1.2342
b298	psgRNA-non_targeting ATc 0 ng/mL	7.58252	1.1643
b299	psgRNA-non_targeting ATc 0 ng/mL	4.94656	1.24859
b300	psgRNA-non_targeting ATc 0 ng/mL	4.62013	1.13104
b301	psgRNA-non_targeting ATc 0 ng/mL	4.948	1.1808
b302	psgRNA-non_targeting ATc 0 ng/mL	4.48866	1.29578
b303	psgRNA-non_targeting ATc 0 ng/mL	4.61049	1.08845
b304	psgRNA-non_targeting ATc 0 ng/mL	3.5711	1.19202
b305	psgRNA-non_targeting ATc 0 ng/mL	5.1764	1.28937
b306	psgRNA-non_targeting ATc 0 ng/mL	3.72038	1.28355
b307	psgRNA-non_targeting ATc 0 ng/mL	4.77201	1.14513
b308	psgRNA-non_targeting ATc 0 ng/mL	4.24335	1.13279
b309	psgRNA-non_targeting ATc 0 ng/mL	4.58316	1.18688
b310	psgRNA-non_targeting ATc 0 ng/mL	4.72063	1.2072
b311	psgRNA-non_targeting ATc 0 ng/mL	4.13933	1.23463
b312	psgRNA-non_targeting ATc 0 ng/mL	3.64883	1.33389
b313	psgRNA-non_targeting ATc 0 ng/mL	4.95599	1.07007
b314	psgRNA-non_targeting ATc 0 ng/mL	5.20917	1.22305
b315	psgRNA-non_targeting ATc 0 ng/mL	3.50111	1.21387
b316	psgRNA-non_targeting ATc 0 ng/mL	3.47959	1.29514
b317	psgRNA-non_targeting ATc 0 ng/mL	4.71113	1.25148
b318	psgRNA-non_targeting ATc 0 ng/mL	3.66007	1.12464
b319	psgRNA-non_targeting ATc 0 ng/mL	4.35925	1.18007
b320	psgRNA-non_targeting ATc 0 ng/mL	4.58883	1.22013
b321	psgRNA-non_targeting ATc 0 ng/mL	3.58061	1.21538
b322	psgRNA-non_targeting ATc 0 ng/mL	3.51775	1.18522
b323	psgRNA-non_targeting ATc 0 ng/mL	3.81298	1.24657
b324	psgRNA-non_targeting ATc 0 ng/mL	5.79304	1.21072
b325	psgRNA-non_targeting ATc 0 ng/mL	3.8883	1.14957
b326	psgRNA-non_targeting ATc 0 ng/mL	3.61718	1.14484
b327	psgRNA-non_targeting ATc 0 ng/mL	3.57519	1.22033
b328	psgRNA-non_targeting ATc 0 ng/mL	3.81426	1.24231
b329	psgRNA-non_targeting ATc 0 ng/mL	4.10917	1.2421
b330	psgRNA-non_targeting ATc 0 ng/mL	3.35748	1.14863
b331	psgRNA-non_targeting ATc 0 ng/mL	3.38198	1.17179
b332	psgRNA-non_targeting ATc 0 ng/mL	4.06319	1.28676
b333	psgRNA-non_targeting ATc 0 ng/mL	3.99446	1.2286
b334	psgRNA-non_targeting ATc 0 ng/mL	4.48576	1.21026
b335	psgRNA-non_targeting ATc 0 ng/mL	4.3686	1.31267
b336	psgRNA-non_targeting ATc 0 ng/mL	4.37125	1.18788
b337	psgRNA-non_targeting ATc 0 ng/mL	3.95664	1.11845
b338	psgRNA-non_targeting ATc 0 ng/mL	3.46126	1.08814
b339	psgRNA-non_targeting ATc 0 ng/mL	3.67869	1.13579
b340	psgRNA-non_targeting ATc 0 ng/mL	3.57136	1.20811
b341	psgRNA-non_targeting ATc 0 ng/mL	4.19771	1.22063
b342	psgRNA-non_targeting ATc 0 ng/mL	3.33707	1.14536
b343	psgRNA-non_targeting ATc 0 ng/mL	3.36386	1.12727
b344	psgRNA-non_targeting ATc 0 ng/mL	3.60305	1.22371
b345	psgRNA-non_targeting ATc 0 ng/mL	3.2237	1.12695
b346	psgRNA-non_targeting ATc 0 ng/mL	6.10146	1.13398
b347	psgRNA-non_targeting ATc 0 ng/mL	3.36172	1.26926
b348	psgRNA-non_targeting ATc 0 ng/mL	3.59869	1.25012
b349	psgRNA-non_targeting ATc 0 ng/mL	3.06494	1.226
b350	psgRNA-non_targeting ATc 0 ng/mL	3.07761	1.16497
b351	psgRNA-non_targeting ATc 0 ng/mL	3.40199	1.14626
b352	psgRNA-non_targeting ATc 0 ng/mL	3.82247	1.20899
b353	psgRNA-non_targeting ATc 0 ng/mL	3.50014	1.14356
b354	psgRNA-non_targeting ATc 0 ng/mL	3.59666	1.22828
b355	psgRNA-non_targeting ATc 0 ng/mL	3.11658	1.23953
b356	psgRNA-non_targeting ATc 0 ng/mL	2.94022	1.20645
b357	psgRNA-non_targeting ATc 0 ng/mL	2.84367	1.12153
b358	psgRNA-non_targeting ATc 0 ng/mL	3.02421	1.13679
b359	psgRNA-non_targeting ATc 0 ng/mL	4.98307	1.10558
b360	psgRNA-non_targeting ATc 0 ng/mL	3.04374	1.04034
b361	psgRNA-non_targeting ATc 0 ng/mL	5.78602	1.1809
b362	psgRNA-non_targeting ATc 0 ng/mL	5.4203	1.18694
b363	psgRNA-non_targeting ATc 0 ng/mL	3.06027	1.10423
b364	psgRNA-non_targeting ATc 0 ng/mL	5.71653	1.16733
b365	psgRNA-non_targeting ATc 0 ng/mL	5.53324	1.23367
b366	psgRNA-non_targeting ATc 0 ng/mL	4.27419	1.20711
b367	psgRNA-non_targeting ATc 0 ng/mL	4.46668	1.19698
b368	psgRNA-non_targeting ATc 0 ng/mL	4.2312	1.1582
b369	psgRNA-non_targeting ATc 0 ng/mL	4.82352	1.22308
b370	psgRNA-non_targeting ATc 0 ng/mL	4.2846	1.09602
b371	psgRNA-non_targeting ATc 0 ng/mL	4.49851	1.26843
b372	psgRNA-non_targeting ATc 0 ng/mL	4.37809	1.18186
b373	psgRNA-non_targeting ATc 0 ng/mL	3.80899	1.20664
b374	psgRNA-non_targeting ATc 0 ng/mL	4.46626	1.19231
b375	psgRNA-non_targeting ATc 0 ng/mL	4.63313	1.22011
b376	psgRNA-non_targeting ATc 0 ng/mL	4.52405	1.1422
b377	psgRNA-non_targeting ATc 0 ng/mL	4.37992	1.1099
b378	psgRNA-non_targeting ATc 0 ng/mL	3.98992	1.19609
b379	psgRNA-non_targeting ATc 0 ng/mL	3.80408	1.14403
b380	psgRNA-non_targeting ATc 0 ng/mL	4.38534	1.18602
b381	psgRNA-non_targeting ATc 0 ng/mL	3.98936	1.20986
b382	psgRNA-non_targeting ATc 0 ng/mL	4.64157	1.24281
b383	psgRNA-non_targeting ATc 0 ng/mL	5.07269	1.21999
b384	psgRNA-non_targeting ATc 0 ng/mL	7.95295	1.23922
b385	psgRNA-non_targeting ATc 0 ng/mL	4.62012	1.26055
b386	psgRNA-non_targeting ATc 0 ng/mL	5.19675	1.21264
b387	psgRNA-non_targeting ATc 0 ng/mL	5.21331	1.14965
b388	psgRNA-non_targeting ATc 0 ng/mL	4.24882	1.11748
b389	psgRNA-non_targeting ATc 0 ng/mL	4.99938	1.12722
b390	psgRNA-non_targeting ATc 0 ng/mL	4.59289	1.14927
b391	psgRNA-non_targeting ATc 0 ng/mL	4.44796	1.20829
b392	psgRNA-non_targeting ATc 0 ng/mL	4.97073	1.16826
b393	psgRNA-non_targeting ATc 0 ng/mL	4.24571	1.15677
b394	psgRNA-non_targeting ATc 0 ng/mL	3.74985	1.12996
b395	psgRNA-non_targeting ATc 0 ng/mL	4.31204	1.19323
b396	psgRNA-non_targeting ATc 0 ng/mL	3.91361	1.1605
b397	psgRNA-non_targeting ATc 0 ng/mL	3.91985	1.16343
b398	psgRNA-non_targeting ATc 0 ng/mL	3.9316	1.20611
b399	psgRNA-non_targeting ATc 0 ng/mL	4.19124	1.28213
b400	psgRNA-non_targeting ATc 0 ng/mL	4.23293	1.28653
b401	psgRNA-non_targeting ATc 0 ng/mL	4.19049	1.26214
b402	psgRNA-non_targeting ATc 0 ng/mL	4.46727	1.26092
b403	psgRNA-non_targeting ATc 0 ng/mL	4.53525	1.27733
b404	psgRNA-non_targeting ATc 0 ng/mL	5.7061	1.14971
b405	psgRNA-non_targeting ATc 0 ng/mL	4.76695	1.27031
b406	psgRNA-non_targeting ATc 0 ng/mL	4.41672	1.15062
b407	psgRNA-non_targeting ATc 0 ng/mL	5.14192	1.08844
b408	psgRNA-non_targeting ATc 0 ng/mL	4.43754	1.17921
b409	psgRNA-non_targeting ATc 0 ng/mL	4.04719	1.16829
b410	psgRNA-non_targeting ATc 0 ng/mL	4.09644	1.18644
b411	psgRNA-non_targeting ATc 0 ng/mL	4.4402	1.11188
b412	psgRNA-non_targeting ATc 0 ng/mL	4.67632	1.22211
b413	psgRNA-non_targeting ATc 0 ng/mL	4.28028	1.22442
b414	psgRNA-non_targeting ATc 0 ng/mL	4.7063	1.17761
b415	psgRNA-non_targeting ATc 0 ng/mL	4.70606	1.21444
b416	psgRNA-non_targeting ATc 0 ng/mL	3.77581	1.18556
b417	psgRNA-non_targeting ATc 0 ng/mL	3.9923	1.18468
b418	psgRNA-non_targeting ATc 0 ng/mL	4.67503	1.17484
b419	psgRNA-non_targeting ATc 0 ng/mL	3.60604	1.19442
b420	psgRNA-non_targeting ATc 0 ng/mL	3.35448	1.20454
b421	psgRNA-non_targeting ATc 0 ng/mL	4.56745	1.17829
b422	psgRNA-non_targeting ATc 0 ng/mL	6.14686	1.22293
b423	psgRNA-non_targeting ATc 0 ng/mL	8.05464	1.23079
b424	psgRNA-non_targeting ATc 0 ng/mL	3.58673	1.10678
b425	psgRNA-non_targeting ATc 0 ng/mL	3.44356	1.18749
b426	psgRNA-non_targeting ATc 0 ng/mL	3.91602	1.12434
b427	psgRNA-non_targeting ATc 0 ng/mL	3.81845	1.13904
b428	psgRNA-non_targeting ATc 0 ng/mL	3.6024	1.22093
b429	psgRNA-non_targeting ATc 0 ng/mL	3.49999	1.21444
b430	psgRNA-non_targeting ATc 0 ng/mL	3.91583	1.17612
b431	psgRNA-non_targeting ATc 0 ng/mL	3.4287	1.17854
b432	psgRNA-non_targeting ATc 0 ng/mL	6.85074	1.23297
b433	psgRNA-non_targeting ATc 0 ng/mL	5.05628	1.23426
b434	psgRNA-non_targeting ATc 0 ng/mL	7.05006	1.2434
b435	psgRNA-non_targeting ATc 0 ng/mL	3.38458	1.32175
b436	psgRNA-non_targeting ATc 0 ng/mL	6.5417	1.14961
b437	psgRNA-non_targeting ATc 0 ng/mL	4.60356	1.12063
b438	psgRNA-non_targeting ATc 0 ng/mL	3.6132	1.24029
b439	psgRNA-non_targeting ATc 0 ng/mL	3.85063	1.22661
b440	psgRNA-non_targeting ATc 0 ng/mL	5.81214	1.25137
b441	psgRNA-non_targeting ATc 0 ng/mL	3.49807	1.17947
b442	psgRNA-non_targeting ATc 0 ng/mL	4.19148	1.17632
b443	psgRNA-non_targeting ATc 0 ng/mL	3.94652	1.12476
b444	psgRNA-non_targeting ATc 0 ng/mL	3.58238	1.12632
b445	psgRNA-non_targeting ATc 0 ng/mL	4.53206	1.09932
b446	psgRNA-non_targeting ATc 0 ng/mL	3.1596	1.1607
b447	psgRNA-non_targeting ATc 0 ng/mL	4.47652	1.17484
b448	psgRNA-non_targeting ATc 0 ng/mL	4.27035	1.28502
b449	psgRNA-non_targeting ATc 0 ng/mL	4.65862	1.25513
b450	psgRNA-non_targeting ATc 0 ng/mL	5.14526	1.21412
b451	psgRNA-non_targeting ATc 0 ng/mL	4.23182	1.13148
b452	psgRNA-non_targeting ATc 0 ng/mL	3.31935	1.18633
b453	psgRNA-non_targeting ATc 0 ng/mL	4.45832	1.22662
b454	psgRNA-non_targeting ATc 0 ng/mL	4.19843	1.13277
b455	psgRNA-non_targeting ATc 0 ng/mL	13.6505	1.14487
b456	psgRNA-non_targeting ATc 0 ng/mL	4.23083	1.2152
b457	psgRNA-non_targeting ATc 0 ng/mL	7.75542	1.18458
b458	psgRNA-non_targeting ATc 0 ng/mL	4.70822	1.22981
b459	psgRNA-non_targeting ATc 0 ng/mL	6.02561	1.24924
b460	psgRNA-non_targeting ATc 0 ng/mL	4.43059	1.20982
b461	psgRNA-non_targeting ATc 0 ng/mL	5.29594	1.19055
b462	psgRNA-non_targeting ATc 0 ng/mL	3.07977	1.27173
b463	psgRNA-non_targeting ATc 0 ng/mL	3.15497	1.32348
b464	psgRNA-non_targeting ATc 0 ng/mL	5.4668	1.16345
b465	psgRNA-non_targeting ATc 0 ng/mL	5.63114	1.28436
b466	psgRNA-non_targeting ATc 0 ng/mL	6.42332	1.29731
b467	psgRNA-non_targeting ATc 0 ng/mL	2.90021	1.11986
b468	psgRNA-non_targeting ATc 0 ng/mL	5.89618	1.17532
b469	psgRNA-non_targeting ATc 0 ng/mL	2.93801	1.17844
b470	psgRNA-non_targeting ATc 0 ng/mL	5.63609	1.14805
b471	psgRNA-non_targeting ATc 0 ng/mL	6.03588	1.18682
b472	psgRNA-non_targeting ATc 0 ng/mL	5.47557	1.16203
b473	psgRNA-non_targeting ATc 0 ng/mL	5.30043	1.12189
b474	psgRNA-non_targeting ATc 0 ng/mL	5.66987	1.1165
b475	psgRNA-non_targeting ATc 0 ng/mL	4.21262	1.15995
b476	psgRNA-non_targeting ATc 0 ng/mL	5.59328	1.18917
b477	psgRNA-non_targeting ATc 0 ng/mL	5.4634	1.23443
b478	psgRNA-non_targeting ATc 0 ng/mL	4.99808	1.13948
b479	psgRNA-non_targeting ATc 0 ng/mL	4.46839	1.18259
b480	psgRNA-non_targeting ATc 0 ng/mL	2.74148	1.14802
b481	psgRNA-non_targeting ATc 0 ng/mL	2.82354	1.18311
b482	psgRNA-non_targeting ATc 0 ng/mL	4.8271	1.21053
b483	psgRNA-non_targeting ATc 0 ng/mL	4.91678	1.26117
b484	psgRNA-non_targeting ATc 0 ng/mL	3.3172	1.18251
b485	psgRNA-non_targeting ATc 0 ng/mL	5.33407	1.17757
b486	psgRNA-non_targeting ATc 0 ng/mL	5.51717	1.23777
b487	psgRNA-non_targeting ATc 0 ng/mL	3.05696	1.0931
b488	psgRNA-non_targeting ATc 0 ng/mL	6.08703	1.16766
b489	psgRNA-non_targeting ATc 0 ng/mL	3.18164	1.17063
b490	psgRNA-non_targeting ATc 0 ng/mL	2.97791	1.30041
b491	psgRNA-non_targeting ATc 0 ng/mL	5.34477	1.17305
b492	psgRNA-non_targeting ATc 0 ng/mL	5.91506	1.23553
b493	psgRNA-non_targeting ATc 0 ng/mL	4.715	1.12787
b494	psgRNA-non_targeting ATc 0 ng/mL	4.61313	1.12487
b495	psgRNA-non_targeting ATc 0 ng/mL	5.74679	1.14949
b496	psgRNA-non_targeting ATc 0 ng/mL	4.19864	1.15629
b497	psgRNA-non_targeting ATc 0 ng/mL	4.29542	1.13194
b498	psgRNA-non_targeting ATc 0 ng/mL	4.26063	1.12777
b499	psgRNA-non_targeting ATc 0 ng/mL	2.90229	1.21437
b500	psgRNA-non_targeting ATc 0 ng/mL	4.12713	1.13639
b501	psgRNA-non_targeting ATc 0 ng/mL	4.5182	1.19052
b502	psgRNA-non_targeting ATc 0 ng/mL	3.57886	1.20193
b503	psgRNA-non_targeting ATc 0 ng/mL	3.05849	1.17323
b504	psgRNA-non_targeting ATc 0 ng/mL	4.49279	1.16624
b505	psgRNA-non_targeting ATc 0 ng/mL	4.04426	1.18172
b506	psgRNA-non_targeting ATc 0 ng/mL	2.71062	1.24139
b507	psgRNA-non_targeting ATc 0 ng/mL	3.48361	1.22105
b508	psgRNA-non_targeting ATc 0 ng/mL	6.07738	1.08508
b509	psgRNA-non_targeting ATc 0 ng/mL	6.1967	1.13697
b510	psgRNA-non_targeting ATc 0 ng/mL	2.7428	1.24572
b511	psgRNA-non_targeting ATc 0 ng/mL	3.15135	1.25406
b512	psgRNA-non_targeting ATc 0 ng/mL	2.91219	1.33051
b513	psgRNA-non_targeting ATc 0 ng/mL	5.69609	1.23006
b514	psgRNA-non_targeting ATc 0 ng/mL	5.33758	1.09912
b515	psgRNA-non_targeting ATc 0 ng/mL	2.91539	1.13841
b516	psgRNA-non_targeting ATc 0 ng/mL	3.08807	1.164
b517	psgRNA-non_targeting ATc 0 ng/mL	3.03313	1.10496
b518	psgRNA-non_targeting ATc 0 ng/mL	4.27491	1.16424
b519	psgRNA-non_targeting ATc 0 ng/mL	3.96622	1.16161
b520	psgRNA-non_targeting ATc 0 ng/mL	3.99293	1.26834
b521	psgRNA-non_targeting ATc 0 ng/mL	4.57287	1.09029
b522	psgRNA-non_targeting ATc 0 ng/mL	3.98955	1.08394
b523	psgRNA-non_targeting ATc 0 ng/mL	3.69316	1.12749
b524	psgRNA-non_targeting ATc 0 ng/mL	4.27067	1.21393
b525	psgRNA-non_targeting ATc 0 ng/mL	4.14813	1.17208
b526	psgRNA-non_targeting ATc 0 ng/mL	4.45901	1.12061
b527	psgRNA-non_targeting ATc 0 ng/mL	3.65119	1.15464
b528	psgRNA-non_targeting ATc 0 ng/mL	3.71218	1.15634
b529	psgRNA-non_targeting ATc 0 ng/mL	4.35748	1.26784
b530	psgRNA-non_targeting ATc 0 ng/mL	4.55354	1.21623
b531	psgRNA-non_targeting ATc 0 ng/mL	4.31255	1.19893
b532	psgRNA-non_targeting ATc 0 ng/mL	4.61613	1.19554
b533	psgRNA-non_targeting ATc 0 ng/mL	3.80831	1.18024
b534	psgRNA-non_targeting ATc 0 ng/mL	6.31272	1.23584
b535	psgRNA-non_targeting ATc 0 ng/mL	5.85084	1.22955
b536	psgRNA-non_targeting ATc 0 ng/mL	5.31984	1.26966
b537	psgRNA-non_targeting ATc 0 ng/mL	5.1082	1.32541
b538	psgRNA-non_targeting ATc 0 ng/mL	6.19505	1.13117
b539	psgRNA-non_targeting ATc 0 ng/mL	4.99861	1.17347
b540	psgRNA-non_targeting ATc 0 ng/mL	5.87666	1.31662
b541	psgRNA-non_targeting ATc 0 ng/mL	5.07375	1.25382
b542	psgRNA-non_targeting ATc 0 ng/mL	4.92307	1.10969
b543	psgRNA-non_targeting ATc 0 ng/mL	5.40643	1.10812
b544	psgRNA-non_targeting ATc 0 ng/mL	4.7903	1.14074
b545	psgRNA-non_targeting ATc 0 ng/mL	5.24275	1.13914
b546	psgRNA-non_targeting ATc 0 ng/mL	2.8759	1.11295
b547	psgRNA-non_targeting ATc 0 ng/mL	5.99134	1.2072
b548	psgRNA-non_targeting ATc 0 ng/mL	2.78038	1.09566
b549	psgRNA-non_targeting ATc 0 ng/mL	5.69675	1.17763
b550	psgRNA-non_targeting ATc 0 ng/mL	5.23686	1.25335
b551	psgRNA-non_targeting ATc 0 ng/mL	2.9776	1.31329
b552	psgRNA-non_targeting ATc 0 ng/mL	4.51846	1.27572
b553	psgRNA-non_targeting ATc 0 ng/mL	4.19747	1.05681
b554	psgRNA-non_targeting ATc 0 ng/mL	2.44766	1.10871
b555	psgRNA-non_targeting ATc 0 ng/mL	5.47236	1.07444
b556	psgRNA-non_targeting ATc 0 ng/mL	3.39767	1.10381
b557	psgRNA-non_targeting ATc 0 ng/mL	2.55934	1.00472
b558	psgRNA-non_targeting ATc 0 ng/mL	2.56896	1.2117
b559	psgRNA-non_targeting ATc 0 ng/mL	3.13811	1.1661
b560	psgRNA-non_targeting ATc 0 ng/mL	2.5355	1.16563
b561	psgRNA-non_targeting ATc 0 ng/mL	2.85016	1.17552
b562	psgRNA-non_targeting ATc 0 ng/mL	2.99735	1.21259
b563	psgRNA-non_targeting ATc 0 ng/mL	3.14911	1.29161
b564	psgRNA-non_targeting ATc 0 ng/mL	4.68956	1.22014
b565	psgRNA-non_targeting ATc 0 ng/mL	4.25797	1.14149
b566	psgRNA-non_targeting ATc 0 ng/mL	5.08589	1.27705
b567	psgRNA-non_targeting ATc 0 ng/mL	4.64063	1.27232
b568	psgRNA-non_targeting ATc 0 ng/mL	4.34213	1.22069
b569	psgRNA-non_targeting ATc 0 ng/mL	4.42692	1.2103
b570	psgRNA-non_targeting ATc 0 ng/mL	4.53757	1.21879
b571	psgRNA-non_targeting ATc 0 ng/mL	5.20744	1.31416
b572	psgRNA-non_targeting ATc 0 ng/mL	4.70663	1.23936
b573	psgRNA-non_targeting ATc 0 ng/mL	4.51538	1.25548
b574	psgRNA-non_targeting ATc 0 ng/mL	4.80553	1.19688
b575	psgRNA-non_targeting ATc 0 ng/mL	2.76356	1.15478
b576	psgRNA-non_targeting ATc 0 ng/mL	4.2513	1.21837
b577	psgRNA-non_targeting ATc 0 ng/mL	4.31333	1.17959
b578	psgRNA-non_targeting ATc 0 ng/mL	4.08296	1.25372
b579	psgRNA-non_targeting ATc 0 ng/mL	4.14794	1.11419
b580	psgRNA-non_targeting ATc 0 ng/mL	5.24524	1.22203
b581	psgRNA-non_targeting ATc 0 ng/mL	5.77941	1.27756
b582	psgRNA-non_targeting ATc 0 ng/mL	6.04634	1.2055
b583	psgRNA-non_targeting ATc 0 ng/mL	5.4196	1.16885
b584	psgRNA-non_targeting ATc 0 ng/mL	4.61052	1.1957
b585	psgRNA-non_targeting ATc 0 ng/mL	5.23095	1.28624
b586	psgRNA-non_targeting ATc 0 ng/mL	4.88899	1.14267
b587	psgRNA-non_targeting ATc 0 ng/mL	5.12741	1.25225
b588	psgRNA-non_targeting ATc 0 ng/mL	3.55593	1.30221
b589	psgRNA-non_targeting ATc 0 ng/mL	5.11131	1.28418
b590	psgRNA-non_targeting ATc 0 ng/mL	3.53235	1.09258
b591	psgRNA-non_targeting ATc 0 ng/mL	3.43622	1.21062
b592	psgRNA-non_targeting ATc 0 ng/mL	5.0882	1.18564
b593	psgRNA-non_targeting ATc 0 ng/mL	5.73476	1.21513
b594	psgRNA-non_targeting ATc 0 ng/mL	3.22304	1.24726
b595	psgRNA-non_targeting ATc 0 ng/mL	3.36065	1.17969
b596	psgRNA-non_targeting ATc 0 ng/mL	3.26367	1.22341
b597	psgRNA-non_targeting ATc 0 ng/mL	3.07005	1.25866
b598	psgRNA-non_targeting ATc 0 ng/mL	4.18623	1.16765
b599	psgRNA-non_targeting ATc 0 ng/mL	3.8679	1.27009
b600	psgRNA-non_targeting ATc 0 ng/mL	2.8753	1.13645
b601	psgRNA-non_targeting ATc 0 ng/mL	3.30007	1.22066
b602	psgRNA-non_targeting ATc 0 ng/mL	3.05822	1.24568
b603	psgRNA-non_targeting ATc 0 ng/mL	3.28953	1.11648
b604	psgRNA-non_targeting ATc 0 ng/mL	3.99894	1.16035
b605	psgRNA-non_targeting ATc 0 ng/mL	4.44092	1.20701
b606	psgRNA-non_targeting ATc 0 ng/mL	4.24187	1.20448
b607	psgRNA-non_targeting ATc 0 ng/mL	6.88008	1.14858
b608	psgRNA-non_targeting ATc 0 ng/mL	3.14233	1.15939
b609	psgRNA-non_targeting ATc 0 ng/mL	4.03669	1.13644
b610	psgRNA-non_targeting ATc 0 ng/mL	5.57245	1.19035
b611	psgRNA-non_targeting ATc 0 ng/mL	3.7947	1.13454
b612	psgRNA-non_targeting ATc 0 ng/mL	4.86968	1.15434
b613	psgRNA-non_targeting ATc 0 ng/mL	4.07878	1.19872
b614	psgRNA-non_targeting ATc 0 ng/mL	3.6531	1.23219
b615	psgRNA-non_targeting ATc 0 ng/mL	3.94221	1.16891
b616	psgRNA-non_targeting ATc 0 ng/mL	4.547	1.14586
b617	psgRNA-non_targeting ATc 0 ng/mL	5.69293	1.21016
b618	psgRNA-non_targeting ATc 0 ng/mL	4.20864	1.18106
b619	psgRNA-non_targeting ATc 0 ng/mL	4.73534	1.11555
b620	psgRNA-non_targeting ATc 0 ng/mL	4.32861	1.21628
b621	psgRNA-non_targeting ATc 0 ng/mL	3.37587	1.20958
b622	psgRNA-non_targeting ATc 0 ng/mL	6.12777	1.09889
b623	psgRNA-non_targeting ATc 0 ng/mL	3.01779	1.11036
b624	psgRNA-non_targeting ATc 0 ng/mL	2.89076	1.09362
b625	psgRNA-non_targeting ATc 0 ng/mL	3.27006	1.10837
b626	psgRNA-non_targeting ATc 0 ng/mL	3.2094	1.07664
b627	psgRNA-non_targeting ATc 0 ng/mL	3.14246	1.23875
b628	psgRNA-non_targeting ATc 0 ng/mL	5.46583	1.14538
b629	psgRNA-non_targeting ATc 0 ng/mL	3.59208	1.19364
b630	psgRNA-non_targeting ATc 0 ng/mL	2.93126	1.23359
b631	psgRNA-non_targeting ATc 0 ng/mL	2.78629	1.24217
b632	psgRNA-non_targeting ATc 0 ng/mL	3.50544	1.07759
b633	psgRNA-non_targeting ATc 0 ng/mL	4.2803	1.22396
b634	psgRNA-non_targeting ATc 0 ng/mL	4.30235	1.20515
b635	psgRNA-non_targeting ATc 0 ng/mL	3.4096	1.11194
b636	psgRNA-non_targeting ATc 0 ng/mL	3.69176	1.24255
b637	psgRNA-non_targeting ATc 0 ng/mL	14.006	1.14062
b638	psgRNA-non_targeting ATc 0 ng/mL	3.84286	1.26366
b639	psgRNA-non_targeting ATc 0 ng/mL	6.41755	1.18183
b640	psgRNA-non_targeting ATc 0 ng/mL	4.57029	1.29905
b641	psgRNA-non_targeting ATc 0 ng/mL	17.5143	1.15863
b642	psgRNA-non_targeting ATc 0 ng/mL	4.72509	1.27039
b643	psgRNA-non_targeting ATc 0 ng/mL	3.01925	1.14378
b644	psgRNA-non_targeting ATc 0 ng/mL	4.02571	1.24459
b645	psgRNA-non_targeting ATc 0 ng/mL	4.3247	1.16117
b646	psgRNA-non_targeting ATc 0 ng/mL	4.40378	1.2442
b647	psgRNA-non_targeting ATc 0 ng/mL	3.90428	1.24749
b648	psgRNA-non_targeting ATc 0 ng/mL	6.05818	1.16024
b649	psgRNA-non_targeting ATc 0 ng/mL	4.65653	1.32887
b650	psgRNA-non_targeting ATc 0 ng/mL	5.01227	1.08457
b651	psgRNA-non_targeting ATc 0 ng/mL	3.71763	1.11554
b652	psgRNA-non_targeting ATc 0 ng/mL	3.39616	1.23789
b653	psgRNA-non_targeting ATc 0 ng/mL	2.67281	1.176
b654	psgRNA-non_targeting ATc 0 ng/mL	4.04485	1.2621
b655	psgRNA-non_targeting ATc 0 ng/mL	3.42312	1.08666
b656	psgRNA-non_targeting ATc 0 ng/mL	3.75916	1.18182
b657	psgRNA-non_targeting ATc 0 ng/mL	3.79952	1.11375
b658	psgRNA-non_targeting ATc 0 ng/mL	3.90772	1.2175
b659	psgRNA-non_targeting ATc 0 ng/mL	6.28679	1.23763
b660	psgRNA-non_targeting ATc 0 ng/mL	4.2828	1.19629
b661	psgRNA-non_targeting ATc 0 ng/mL	3.32388	1.18607
b662	psgRNA-non_targeting ATc 0 ng/mL	3.42517	1.22098
b663	psgRNA-non_targeting ATc 0 ng/mL	3.40877	1.0991
b664	psgRNA-non_targeting ATc 0 ng/mL	2.78494	1.10134
b665	psgRNA-non_targeting ATc 0 ng/mL	3.72483	1.20073
b666	psgRNA-non_targeting ATc 0 ng/mL	3.549	1.21349
b667	psgRNA-non_targeting ATc 0 ng/mL	3.47655	1.21173
b668	psgRNA-non_targeting ATc 0 ng/mL	4.65638	1.07656
b669	psgRNA-non_targeting ATc 0 ng/mL	3.05447	1.22133
b670	psgRNA-non_targeting ATc 0 ng/mL	3.4269	1.14475
b671	psgRNA-non_targeting ATc 0 ng/mL	3.45493	1.25432
b672	psgRNA-non_targeting ATc 0 ng/mL	3.60521	1.08985
b673	psgRNA-non_targeting ATc 0 ng/mL	2.99708	1.03526
b674	psgRNA-non_targeting ATc 0 ng/mL	4.0209	1.20104
b675	psgRNA-non_targeting ATc 0 ng/mL	3.79812	1.14448
b676	psgRNA-non_targeting ATc 0 ng/mL	4.45587	1.17574
b677	psgRNA-non_targeting ATc 0 ng/mL	4.52872	1.21605
b678	psgRNA-non_targeting ATc 0 ng/mL	3.77099	1.07758
b679	psgRNA-non_targeting ATc 0 ng/mL	4.49632	1.16226
b680	psgRNA-non_targeting ATc 0 ng/mL	3.6662	1.11179
b681	psgRNA-non_targeting ATc 0 ng/mL	3.83967	1.11782
b682	psgRNA-non_targeting ATc 0 ng/mL	3.97953	1.11673
b683	psgRNA-non_targeting ATc 0 ng/mL	3.66424	1.20449
b684	psgRNA-non_targeting ATc 0 ng/mL	4.09457	1.15066
b685	psgRNA-non_targeting ATc 0 ng/mL	4.04842	1.27725
b686	psgRNA-non_targeting ATc 0 ng/mL	4.4372	1.10429
b687	psgRNA-non_targeting ATc 0 ng/mL	4.65368	1.09724
b688	psgRNA-non_targeting ATc 0 ng/mL	3.82992	1.00362
b689	psgRNA-non_targeting ATc 0 ng/mL	4.02748	1.17137
b690	psgRNA-non_targeting ATc 0 ng/mL	3.69555	1.31736
b691	psgRNA-non_targeting ATc 0 ng/mL	7.59675	1.26875
b692	psgRNA-non_targeting ATc 0 ng/mL	3.25469	1.25641
b693	psgRNA-non_targeting ATc 0 ng/mL	7.74185	1.24211
b694	psgRNA-non_targeting ATc 0 ng/mL	3.90048	1.22513
b695	psgRNA-non_targeting ATc 0 ng/mL	3.85934	1.15285
b696	psgRNA-non_targeting ATc 0 ng/mL	3.25149	1.14765
b697	psgRNA-non_targeting ATc 0 ng/mL	3.55681	1.26926
b698	psgRNA-non_targeting ATc 0 ng/mL	3.88792	1.18753
b699	psgRNA-non_targeting ATc 0 ng/mL	3.4959	1.28456
b700	psgRNA-non_targeting ATc 0 ng/mL	3.80515	1.20049
b701	psgRNA-non_targeting ATc 0 ng/mL	7.65542	1.25609
b702	psgRNA-non_targeting ATc 0 ng/mL	3.85852	1.12745
b703	psgRNA-non_targeting ATc 0 ng/mL	3.71982	1.19024
b704	psgRNA-non_targeting ATc 0 ng/mL	3.44904	1.24234
b705	psgRNA-non_targeting ATc 0 ng/mL	3.58307	1.13621
b706	psgRNA-non_targeting ATc 0 ng/mL	3.18307	1.19688
b707	psgRNA-non_targeting ATc 0 ng/mL	6.38157	1.13216
b708	psgRNA-non_targeting ATc 0 ng/mL	3.0857	1.19262
b709	psgRNA-non_targeting ATc 0 ng/mL	3.45647	1.15673
b710	psgRNA-non_targeting ATc 0 ng/mL	3.1843	1.25926
b711	psgRNA-non_targeting ATc 0 ng/mL	3.51408	1.14006
b712	psgRNA-non_targeting ATc 0 ng/mL	3.5196	1.24288
b713	psgRNA-non_targeting ATc 0 ng/mL	2.9337	1.17436
b714	psgRNA-non_targeting ATc 0 ng/mL	3.14883	1.19101
b715	psgRNA-non_targeting ATc 0 ng/mL	4.02463	1.21279
b716	psgRNA-non_targeting ATc 0 ng/mL	3.21633	1.20595
b717	psgRNA-non_targeting ATc 0 ng/mL	3.8325	1.12733
b718	psgRNA-non_targeting ATc 0 ng/mL	5.29032	1.1418
b719	psgRNA-non_targeting ATc 0 ng/mL	5.52767	1.18643
b720	psgRNA-non_targeting ATc 0 ng/mL	5.99935	1.1669
b721	psgRNA-non_targeting ATc 0 ng/mL	3.06915	1.18056
b722	psgRNA-non_targeting ATc 0 ng/mL	3.05243	1.21837
b723	psgRNA-non_targeting ATc 0 ng/mL	5.81734	1.17754
b724	psgRNA-non_targeting ATc 0 ng/mL	3.02193	1.19967
b725	psgRNA-non_targeting ATc 0 ng/mL	5.82945	1.08708
b726	psgRNA-non_targeting ATc 0 ng/mL	5.43356	1.29629
b727	psgRNA-non_targeting ATc 0 ng/mL	3.2894	1.19656
b728	psgRNA-non_targeting ATc 0 ng/mL	5.72365	1.21349
b729	psgRNA-non_targeting ATc 0 ng/mL	5.97561	1.30355
b730	psgRNA-non_targeting ATc 0 ng/mL	5.6102	1.20114
b731	psgRNA-non_targeting ATc 0 ng/mL	5.508	1.22402
b732	psgRNA-non_targeting ATc 0 ng/mL	5.41719	1.20082
b733	psgRNA-non_targeting ATc 0 ng/mL	2.775	1.16054
b734	psgRNA-non_targeting ATc 0 ng/mL	5.88937	1.19954
b735	psgRNA-non_targeting ATc 0 ng/mL	3.24116	1.2902
b736	psgRNA-non_targeting ATc 0 ng/mL	3.2607	1.2151
b737	psgRNA-non_targeting ATc 0 ng/mL	2.88979	1.16031
b738	psgRNA-non_targeting ATc 0 ng/mL	4.51145	1.17796
b739	psgRNA-non_targeting ATc 0 ng/mL	4.73182	1.08246
b740	psgRNA-non_targeting ATc 0 ng/mL	4.9698	1.29003
b741	psgRNA-non_targeting ATc 0 ng/mL	5.24672	1.18455
b742	psgRNA-non_targeting ATc 0 ng/mL	4.7674	1.22564
b743	psgRNA-non_targeting ATc 0 ng/mL	5.28232	1.18044
b744	psgRNA-non_targeting ATc 0 ng/mL	5.00998	1.14703
b745	psgRNA-non_targeting ATc 0 ng/mL	5.11629	1.18559
b746	psgRNA-non_targeting ATc 0 ng/mL	4.9256	1.23445
b747	psgRNA-non_targeting ATc 0 ng/mL	5.14345	1.17601
b748	psgRNA-non_targeting ATc 0 ng/mL	5.17783	1.13572
b749	psgRNA-non_targeting ATc 0 ng/mL	4.81162	1.12905
b750	psgRNA-non_targeting ATc 0 ng/mL	4.71835	1.1618
b751	psgRNA-non_targeting ATc 0 ng/mL	4.64347	1.17054
b752	psgRNA-non_targeting ATc 0 ng/mL	5.03946	1.15101
b753	psgRNA-non_targeting ATc 0 ng/mL	4.84449	1.2763
b754	psgRNA-non_targeting ATc 0 ng/mL	4.75228	1.25162
b755	psgRNA-non_targeting ATc 0 ng/mL	5.2163	1.21624
b756	psgRNA-non_targeting ATc 0 ng/mL	4.3701	1.24505
b757	psgRNA-non_targeting ATc 0 ng/mL	5.02695	1.15428
b758	psgRNA-non_targeting ATc 0 ng/mL	4.64495	1.14621
b759	psgRNA-non_targeting ATc 0 ng/mL	4.26832	1.25533
b760	psgRNA-non_targeting ATc 0 ng/mL	4.67784	1.21286
b761	psgRNA-non_targeting ATc 0 ng/mL	4.83786	1.18447
b762	psgRNA-non_targeting ATc 0 ng/mL	3.71101	1.26211
b763	psgRNA-non_targeting ATc 0 ng/mL	2.51091	1.248
b764	psgRNA-non_targeting ATc 0 ng/mL	4.13876	1.17286
b765	psgRNA-non_targeting ATc 0 ng/mL	3.01825	1.17631
b766	psgRNA-non_targeting ATc 0 ng/mL	6.62075	1.21985
b767	psgRNA-non_targeting ATc 0 ng/mL	3.16116	1.14436
b768	psgRNA-non_targeting ATc 0 ng/mL	3.85668	1.15331
b769	psgRNA-non_targeting ATc 0 ng/mL	3.53722	1.18509
b770	psgRNA-non_targeting ATc 0 ng/mL	4.33239	1.15252
b771	psgRNA-non_targeting ATc 0 ng/mL	3.72363	1.17404
b772	psgRNA-non_targeting ATc 0 ng/mL	3.35879	1.18274
b773	psgRNA-non_targeting ATc 0 ng/mL	3.12988	1.1726
b774	psgRNA-non_targeting ATc 0 ng/mL	3.24724	1.25414
b775	psgRNA-non_targeting ATc 0 ng/mL	4.03674	1.16856
b776	psgRNA-non_targeting ATc 0 ng/mL	3.47707	1.17827
b777	psgRNA-non_targeting ATc 0 ng/mL	4.54873	1.18183
b778	psgRNA-non_targeting ATc 0 ng/mL	4.25252	1.18268
b779	psgRNA-non_targeting ATc 0 ng/mL	4.13819	1.13008
b780	psgRNA-non_targeting ATc 0 ng/mL	4.27111	1.13871
b781	psgRNA-non_targeting ATc 0 ng/mL	4.83251	1.1777
b782	psgRNA-non_targeting ATc 0 ng/mL	4.58476	1.15199
b783	psgRNA-non_targeting ATc 0 ng/mL	4.08014	1.12413
b784	psgRNA-non_targeting ATc 0 ng/mL	4.34883	1.22968
b785	psgRNA-non_targeting ATc 0 ng/mL	4.30559	1.07537
b786	psgRNA-non_targeting ATc 0 ng/mL	3.8117	1.17035
b787	psgRNA-non_targeting ATc 0 ng/mL	5.11833	1.16682
b788	psgRNA-non_targeting ATc 0 ng/mL	4.45736	1.2408
b789	psgRNA-non_targeting ATc 0 ng/mL	4.24409	1.20266
b790	psgRNA-non_targeting ATc 0 ng/mL	4.27598	1.16691
b791	psgRNA-non_targeting ATc 0 ng/mL	4.05336	1.15538
b792	psgRNA-non_targeting ATc 0 ng/mL	4.17144	1.20448
b793	psgRNA-non_targeting ATc 0 ng/mL	5.86058	1.15291
b794	psgRNA-non_targeting ATc 0 ng/mL	5.96317	1.26813
b795	psgRNA-non_targeting ATc 0 ng/mL	8.07717	1.14961
b796	psgRNA-non_targeting ATc 0 ng/mL	3.16006	1.2833
b797	psgRNA-non_targeting ATc 0 ng/mL	3.40418	1.11445
b798	psgRNA-non_targeting ATc 0 ng/mL	3.21491	1.12023
b799	psgRNA-non_targeting ATc 0 ng/mL	3.62734	1.24574
b800	psgRNA-non_targeting ATc 0 ng/mL	3.18048	1.25786
b801	psgRNA-non_targeting ATc 0 ng/mL	3.35217	1.13964
b802	psgRNA-non_targeting ATc 0 ng/mL	7.14474	1.20305
b803	psgRNA-non_targeting ATc 0 ng/mL	3.76426	1.15718
b804	psgRNA-non_targeting ATc 0 ng/mL	5.84359	1.32477
b805	psgRNA-non_targeting ATc 0 ng/mL	3.6062	1.22725
b806	psgRNA-non_targeting ATc 0 ng/mL	3.35206	1.2433
b807	psgRNA-non_targeting ATc 0 ng/mL	3.41228	1.14748
b808	psgRNA-non_targeting ATc 0 ng/mL	5.84658	1.16609
b809	psgRNA-non_targeting ATc 0 ng/mL	3.81403	1.15221
b810	psgRNA-non_targeting ATc 0 ng/mL	3.25551	1.23695
b811	psgRNA-non_targeting ATc 0 ng/mL	3.74444	1.28231
b812	psgRNA-non_targeting ATc 0 ng/mL	5.37918	1.31682
b813	psgRNA-non_targeting ATc 0 ng/mL	3.116	1.15684
b814	psgRNA-non_targeting ATc 0 ng/mL	3.45462	1.2371
b815	psgRNA-non_targeting ATc 0 ng/mL	6.63556	1.23287
b816	psgRNA-non_targeting ATc 0 ng/mL	2.91787	1.15789
b817	psgRNA-non_targeting ATc 0 ng/mL	3.63684	1.21909
b818	psgRNA-non_targeting ATc 0 ng/mL	7.82035	1.13195
b819	psgRNA-non_targeting ATc 0 ng/mL	3.78266	1.24506
b820	psgRNA-non_targeting ATc 0 ng/mL	3.44574	1.22402
b821	psgRNA-non_targeting ATc 0 ng/mL	3.18538	1.23894
b822	psgRNA-non_targeting ATc 0 ng/mL	3.0316	1.15918
b823	psgRNA-non_targeting ATc 0 ng/mL	3.6514	1.32305
b824	psgRNA-non_targeting ATc 0 ng/mL	3.85554	1.25277
b825	psgRNA-non_targeting ATc 0 ng/mL	3.84644	1.26496
b826	psgRNA-non_targeting ATc 0 ng/mL	3.75094	1.13447
b827	psgRNA-non_targeting ATc 0 ng/mL	4.4531	1.30154
b828	psgRNA-non_targeting ATc 0 ng/mL	3.62391	1.24006
b829	psgRNA-non_targeting ATc 0 ng/mL	3.17312	1.28948
b830	psgRNA-non_targeting ATc 0 ng/mL	4.2494	1.23895
b831	psgRNA-non_targeting ATc 0 ng/mL	3.44401	1.22685
b832	psgRNA-non_targeting ATc 0 ng/mL	5.00199	1.22817
b833	psgRNA-non_targeting ATc 0 ng/mL	4.57504	1.19726
b834	psgRNA-non_targeting ATc 0 ng/mL	4.45646	1.20023
b835	psgRNA-non_targeting ATc 0 ng/mL	5.17934	1.1212
b836	psgRNA-non_targeting ATc 0 ng/mL	4.57074	1.17752
b837	psgRNA-non_targeting ATc 0 ng/mL	4.89579	1.17946
b838	psgRNA-non_targeting ATc 0 ng/mL	5.02629	1.22978
b839	psgRNA-non_targeting ATc 0 ng/mL	4.82047	1.13104
b840	psgRNA-non_targeting ATc 0 ng/mL	5.08697	1.10577
b841	psgRNA-non_targeting ATc 0 ng/mL	4.62516	1.11249
b842	psgRNA-non_targeting ATc 0 ng/mL	2.80318	1.10239
b843	psgRNA-non_targeting ATc 0 ng/mL	4.90506	1.1725
b844	psgRNA-non_targeting ATc 0 ng/mL	5.64723	1.16215
b845	psgRNA-non_targeting ATc 0 ng/mL	4.81142	1.13496
b846	psgRNA-non_targeting ATc 0 ng/mL	5.39647	1.18366
b847	psgRNA-non_targeting ATc 0 ng/mL	2.87669	1.07121
b848	psgRNA-non_targeting ATc 0 ng/mL	4.6735	1.09072
b849	psgRNA-non_targeting ATc 0 ng/mL	5.14063	1.18546
b850	psgRNA-non_targeting ATc 0 ng/mL	5.15345	1.18086
b851	psgRNA-non_targeting ATc 0 ng/mL	4.37924	1.16188
b852	psgRNA-non_targeting ATc 0 ng/mL	4.66285	1.18633
b853	psgRNA-non_targeting ATc 0 ng/mL	2.72789	1.12741
b854	psgRNA-non_targeting ATc 0 ng/mL	5.18593	1.1568
b855	psgRNA-non_targeting ATc 0 ng/mL	2.52397	1.07478
b856	psgRNA-non_targeting ATc 0 ng/mL	4.42446	1.1459
b857	psgRNA-non_targeting ATc 0 ng/mL	4.47073	1.14267
b858	psgRNA-non_targeting ATc 0 ng/mL	4.5584	1.13381
b859	psgRNA-non_targeting ATc 0 ng/mL	4.54776	1.22881
b860	psgRNA-non_targeting ATc 0 ng/mL	5.05528	1.20073
b861	psgRNA-non_targeting ATc 0 ng/mL	4.63921	1.11288
b862	psgRNA-non_targeting ATc 0 ng/mL	4.26769	1.17588
b863	psgRNA-non_targeting ATc 0 ng/mL	5.28105	1.20231
b864	psgRNA-non_targeting ATc 0 ng/mL	4.86545	1.15734
b865	psgRNA-non_targeting ATc 0 ng/mL	4.46945	1.14179
b866	psgRNA-non_targeting ATc 0 ng/mL	4.35218	1.14916
b867	psgRNA-non_targeting ATc 0 ng/mL	4.22351	1.21986
b868	psgRNA-non_targeting ATc 0 ng/mL	4.79068	1.18831
b869	psgRNA-non_targeting ATc 0 ng/mL	3.78172	1.15374
b870	psgRNA-non_targeting ATc 0 ng/mL	3.95051	1.31569
b871	psgRNA-non_targeting ATc 0 ng/mL	4.18897	1.25243
b872	psgRNA-non_targeting ATc 0 ng/mL	4.22942	1.18288
b873	psgRNA-non_targeting ATc 0 ng/mL	2.92647	1.12121
b874	psgRNA-non_targeting ATc 0 ng/mL	4.41778	1.27516
b875	psgRNA-non_targeting ATc 0 ng/mL	2.56591	1.10324
b876	psgRNA-non_targeting ATc 0 ng/mL	5.26495	1.24381
b877	psgRNA-non_targeting ATc 0 ng/mL	3.72824	1.05515
b878	psgRNA-non_targeting ATc 0 ng/mL	6.59328	1.55028
b879	psgRNA-non_targeting ATc 0 ng/mL	4.69543	1.62925
b880	psgRNA-non_targeting ATc 0 ng/mL	3.73375	1.1877
b881	psgRNA-non_targeting ATc 0 ng/mL	4.25219	1.25488
b882	psgRNA-non_targeting ATc 0 ng/mL	4.61742	1.23087
b883	psgRNA-non_targeting ATc 0 ng/mL	4.4574	1.28276
b884	psgRNA-non_targeting ATc 0 ng/mL	7.45404	1.23245
b885	psgRNA-non_targeting ATc 0 ng/mL	4.05107	1.17404
b886	psgRNA-non_targeting ATc 0 ng/mL	7.64392	1.19162
b887	psgRNA-non_targeting ATc 0 ng/mL	6.78294	1.15381
b888	psgRNA-non_targeting ATc 0 ng/mL	3.89083	1.14107
b889	psgRNA-non_targeting ATc 0 ng/mL	6.00882	1.17524
b890	psgRNA-non_targeting ATc 0 ng/mL	7.69748	1.22577
b891	psgRNA-non_targeting ATc 0 ng/mL	4.22092	1.21765
b892	psgRNA-non_targeting ATc 0 ng/mL	6.77749	1.19721
b893	psgRNA-non_targeting ATc 0 ng/mL	6.19542	1.18283
b894	psgRNA-non_targeting ATc 0 ng/mL	3.43654	1.22906
b895	psgRNA-non_targeting ATc 0 ng/mL	4.07919	1.1256
b896	psgRNA-non_targeting ATc 0 ng/mL	3.25978	1.14662
b897	psgRNA-non_targeting ATc 0 ng/mL	7.52181	1.19498
b898	psgRNA-non_targeting ATc 0 ng/mL	4.42573	1.17621
b899	psgRNA-non_targeting ATc 0 ng/mL	4.19943	1.19265
b900	psgRNA-non_targeting ATc 0 ng/mL	3.24131	1.19699
b901	psgRNA-non_targeting ATc 0 ng/mL	3.73243	1.18282
b902	psgRNA-non_targeting ATc 0 ng/mL	3.3951	1.16596
b903	psgRNA-non_targeting ATc 0 ng/mL	4.26795	1.15424
b904	psgRNA-non_targeting ATc 0 ng/mL	3.60077	1.2224
b905	psgRNA-non_targeting ATc 0 ng/mL	3.47627	1.18399
b906	psgRNA-non_targeting ATc 0 ng/mL	3.23108	1.12419
b907	psgRNA-non_targeting ATc 0 ng/mL	3.43215	1.13642
b908	psgRNA-non_targeting ATc 0 ng/mL	3.96861	1.24839
b909	psgRNA-non_targeting ATc 0 ng/mL	3.31746	1.13375
b910	psgRNA-non_targeting ATc 0 ng/mL	4.48029	1.22913
b911	psgRNA-non_targeting ATc 0 ng/mL	6.95121	1.19108
b912	psgRNA-non_targeting ATc 0 ng/mL	4.55427	1.16585
b913	psgRNA-non_targeting ATc 0 ng/mL	5.24962	1.17805
b914	psgRNA-non_targeting ATc 0 ng/mL	4.01271	1.20602
b915	psgRNA-non_targeting ATc 0 ng/mL	4.40964	1.1392
b916	psgRNA-non_targeting ATc 0 ng/mL	3.52569	1.15765
b917	psgRNA-non_targeting ATc 0 ng/mL	5.58064	1.23778
b918	psgRNA-non_targeting ATc 0 ng/mL	5.59327	1.15775
b919	psgRNA-non_targeting ATc 0 ng/mL	4.47722	1.12134
b920	psgRNA-non_targeting ATc 0 ng/mL	4.82824	1.2488
b921	psgRNA-non_targeting ATc 0 ng/mL	3.58148	1.14581
b922	psgRNA-non_targeting ATc 0 ng/mL	5.92987	1.25533
b923	psgRNA-non_targeting ATc 0 ng/mL	4.07966	1.24074
b924	psgRNA-non_targeting ATc 0 ng/mL	3.59382	1.15604
b925	psgRNA-non_targeting ATc 0 ng/mL	3.33993	1.21693
b926	psgRNA-non_targeting ATc 0 ng/mL	3.1338	1.26395
b927	psgRNA-non_targeting ATc 0 ng/mL	4.28494	1.2536
b928	psgRNA-non_targeting ATc 0 ng/mL	3.42772	1.11686
b929	psgRNA-non_targeting ATc 0 ng/mL	3.64915	1.17649
b930	psgRNA-non_targeting ATc 0 ng/mL	3.52195	1.17075
b931	psgRNA-non_targeting ATc 0 ng/mL	6.48562	1.13467
b932	psgRNA-non_targeting ATc 0 ng/mL	3.65241	1.20871
b933	psgRNA-non_targeting ATc 0 ng/mL	4.00983	1.12641
b934	psgRNA-non_targeting ATc 0 ng/mL	3.76337	1.22276
b935	psgRNA-non_targeting ATc 0 ng/mL	3.07006	1.19605
b936	psgRNA-non_targeting ATc 0 ng/mL	3.91804	1.12957
b937	psgRNA-non_targeting ATc 0 ng/mL	4.06323	1.21093
b938	psgRNA-non_targeting ATc 0 ng/mL	3.7931	1.25082
b939	psgRNA-non_targeting ATc 0 ng/mL	3.49902	1.1017
b940	psgRNA-non_targeting ATc 0 ng/mL	4.43168	1.26558
b941	psgRNA-non_targeting ATc 0 ng/mL	7.16795	1.20103
b942	psgRNA-non_targeting ATc 0 ng/mL	4.015	1.25899
b943	psgRNA-non_targeting ATc 0 ng/mL	3.99656	1.20121
b944	psgRNA-non_targeting ATc 0 ng/mL	4.0889	1.1742
b945	psgRNA-non_targeting ATc 0 ng/mL	4.05306	1.22718
b946	psgRNA-non_targeting ATc 0 ng/mL	3.81452	1.18651
b947	psgRNA-non_targeting ATc 0 ng/mL	3.78165	1.27299
b948	psgRNA-non_targeting ATc 0 ng/mL	3.81934	1.17601
b949	psgRNA-non_targeting ATc 0 ng/mL	3.99314	1.16195
b950	psgRNA-non_targeting ATc 0 ng/mL	6.93781	1.20052
b951	psgRNA-non_targeting ATc 0 ng/mL	3.69703	1.23356
b952	psgRNA-non_targeting ATc 0 ng/mL	3.99465	1.2043
b953	psgRNA-non_targeting ATc 0 ng/mL	5.17631	1.16085
b954	psgRNA-non_targeting ATc 0 ng/mL	3.75257	1.17276
b955	psgRNA-non_targeting ATc 0 ng/mL	3.44847	1.09837
b956	psgRNA-non_targeting ATc 0 ng/mL	3.78215	1.07349
b957	psgRNA-non_targeting ATc 0 ng/mL	4.64083	1.10811
b958	psgRNA-non_targeting ATc 0 ng/mL	3.9772	1.25351
b959	psgRNA-non_targeting ATc 0 ng/mL	3.89463	1.16689
b960	psgRNA-non_targeting ATc 0 ng/mL	3.48553	1.19425
b961	psgRNA-non_targeting ATc 0 ng/mL	3.742	1.18175
b962	psgRNA-non_targeting ATc 0 ng/mL	3.66986	1.12268
b963	psgRNA-non_targeting ATc 0 ng/mL	3.47095	1.12712
b964	psgRNA-non_targeting ATc 0 ng/mL	3.29759	1.15345
b965	psgRNA-non_targeting ATc 0 ng/mL	3.66096	1.13785
b966	psgRNA-non_targeting ATc 0 ng/mL	3.52173	1.19167
b967	psgRNA-non_targeting ATc 0 ng/mL	3.62648	1.12779
b968	psgRNA-non_targeting ATc 0 ng/mL	3.6707	1.16374
b969	psgRNA-non_targeting ATc 0 ng/mL	3.40468	1.22238
b970	psgRNA-non_targeting ATc 0 ng/mL	3.45493	1.13662
b971	psgRNA-non_targeting ATc 0 ng/mL	3.28969	1.11391
b972	psgRNA-non_targeting ATc 0 ng/mL	3.03829	1.23407
b973	psgRNA-non_targeting ATc 0 ng/mL	3.16768	1.14795
b974	psgRNA-non_targeting ATc 0 ng/mL	3.34193	1.23275
b975	psgRNA-non_targeting ATc 0 ng/mL	3.44973	1.1403
b976	psgRNA-non_targeting ATc 0 ng/mL	3.66837	1.18856
b977	psgRNA-non_targeting ATc 0 ng/mL	3.96868	1.15342
b978	psgRNA-non_targeting ATc 0 ng/mL	4.28729	1.16673
b979	psgRNA-non_targeting ATc 0 ng/mL	4.79921	1.12805
b980	psgRNA-non_targeting ATc 0 ng/mL	3.92514	1.14907
b981	psgRNA-non_targeting ATc 0 ng/mL	8.04021	1.1844
b982	psgRNA-non_targeting ATc 0 ng/mL	4.66855	1.14354
b983	psgRNA-non_targeting ATc 0 ng/mL	3.21683	1.139
b984	psgRNA-non_targeting ATc 0 ng/mL	3.70288	1.06822
b985	psgRNA-non_targeting ATc 0 ng/mL	3.59045	1.247
b986	psgRNA-non_targeting ATc 0 ng/mL	4.31535	1.17125
b987	psgRNA-non_targeting ATc 0 ng/mL	4.70396	1.21093
b988	psgRNA-non_targeting ATc 0 ng/mL	3.60289	1.0888
b989	psgRNA-non_targeting ATc 0 ng/mL	1.14936	0.645117
b990	psgRNA-non_targeting ATc 0 ng/mL	1.34499	0.351047
b991	psgRNA-non_targeting ATc 0 ng/mL	1.4776	0.802958
b992	psgRNA-non_targeting ATc 0 ng/mL	1.76919	0.622734
b993	psgRNA-non_targeting ATc 0 ng/mL	2.45863	0.985052
b994	psgRNA-non_targeting ATc 0 ng/mL	2.46636	1.05333
b995	psgRNA-non_targeting ATc 0 ng/mL	2.49116	1.05626
b996	psgRNA-non_targeting ATc 0 ng/mL	2.49387	1.09071
b997	psgRNA-non_targeting ATc 0 ng/mL	2.49669	1.07527
b998	psgRNA-non_targeting ATc 0 ng/mL	2.53105	1.0572
b999	psgRNA-non_targeting ATc 0 ng/mL	2.53247	0.970949
b1000	psgRNA-non_targeting ATc 0 ng/mL	2.55855	1.14396
b1001	psgRNA-non_targeting ATc 0 ng/mL	2.5653	0.984245
b1002	psgRNA-non_targeting ATc 0 ng/mL	2.57651	1.10954
b1003	psgRNA-non_targeting ATc 0 ng/mL	2.57675	1.10856
b1004	psgRNA-non_targeting ATc 0 ng/mL	2.59289	1.08027
b1005	psgRNA-non_targeting ATc 0 ng/mL	2.60459	0.990977
b1006	psgRNA-non_targeting ATc 0 ng/mL	2.60522	1.03419
b1007	psgRNA-non_targeting ATc 0 ng/mL	2.61738	1.02934
b1008	psgRNA-non_targeting ATc 0 ng/mL	2.61872	1.13647
b1009	psgRNA-non_targeting ATc 0 ng/mL	2.61932	1.02308
b1010	psgRNA-non_targeting ATc 0 ng/mL	2.62202	1.12447
b1011	psgRNA-non_targeting ATc 0 ng/mL	2.64166	1.17138
b1012	psgRNA-non_targeting ATc 0 ng/mL	2.64297	1.05348
b1013	psgRNA-non_targeting ATc 0 ng/mL	2.64383	1.03197
b1014	psgRNA-non_targeting ATc 0 ng/mL	2.65179	1.1803
b1015	psgRNA-non_targeting ATc 0 ng/mL	2.65264	1.16269
b1016	psgRNA-non_targeting ATc 0 ng/mL	2.65938	1.10216
b1017	psgRNA-non_targeting ATc 0 ng/mL	2.6596	1.06755
b1018	psgRNA-non_targeting ATc 0 ng/mL	2.66386	1.00471
b1019	psgRNA-non_targeting ATc 0 ng/mL	2.67278	1.06323
b1020	psgRNA-non_targeting ATc 0 ng/mL	2.68974	1.15515
b1021	psgRNA-non_targeting ATc 0 ng/mL	2.69129	1.08975
b1022	psgRNA-non_targeting ATc 0 ng/mL	2.70987	1.09885
b1023	psgRNA-non_targeting ATc 0 ng/mL	2.71009	1.0627
b1024	psgRNA-non_targeting ATc 0 ng/mL	2.71457	1.14946
b1025	psgRNA-non_targeting ATc 0 ng/mL	2.71509	1.07386
b1026	psgRNA-non_targeting ATc 0 ng/mL	2.7176	1.15187
b1027	psgRNA-non_targeting ATc 0 ng/mL	2.71867	1.15017
b1028	psgRNA-non_targeting ATc 0 ng/mL	2.71941	1.16551
b1029	psgRNA-non_targeting ATc 0 ng/mL	2.72304	1.18376
b1030	psgRNA-non_targeting ATc 0 ng/mL	2.7284	1.08482
b1031	psgRNA-non_targeting ATc 0 ng/mL	2.73465	0.920179
b1032	psgRNA-non_targeting ATc 0 ng/mL	2.74398	1.05072
b1033	psgRNA-non_targeting ATc 0 ng/mL	2.74398	1.09459
b1034	psgRNA-non_targeting ATc 0 ng/mL	2.74836	1.05302
b1035	psgRNA-non_targeting ATc 0 ng/mL	2.74905	1.1215
b1036	psgRNA-non_targeting ATc 0 ng/mL	2.76003	1.12126
b1037	psgRNA-non_targeting ATc 0 ng/mL	2.76096	1.06655
b1038	psgRNA-non_targeting ATc 0 ng/mL	2.7615	1.14409
b1039	psgRNA-non_targeting ATc 0 ng/mL	2.76184	1.18155
b1040	psgRNA-non_targeting ATc 0 ng/mL	2.76209	1.05358
b1041	psgRNA-non_targeting ATc 0 ng/mL	2.7621	1.1415
b1042	psgRNA-non_targeting ATc 0 ng/mL	2.76407	1.08926
b1043	psgRNA-non_targeting ATc 0 ng/mL	2.76469	1.1697
b1044	psgRNA-non_targeting ATc 0 ng/mL	2.7679	1.15863
b1045	psgRNA-non_targeting ATc 0 ng/mL	2.7688	1.12784
b1046	psgRNA-non_targeting ATc 0 ng/mL	2.76903	1.03692
b1047	psgRNA-non_targeting ATc 0 ng/mL	2.77041	1.0977
b1048	psgRNA-non_targeting ATc 0 ng/mL	2.77238	0.966186
b1049	psgRNA-non_targeting ATc 0 ng/mL	2.77712	1.01094
b1050	psgRNA-non_targeting ATc 0 ng/mL	2.7794	1.12312
b1051	psgRNA-non_targeting ATc 0 ng/mL	2.78544	1.16014
b1052	psgRNA-non_targeting ATc 0 ng/mL	2.78604	1.03757
b1053	psgRNA-non_targeting ATc 0 ng/mL	2.78684	1.09364
b1054	psgRNA-non_targeting ATc 0 ng/mL	2.78857	1.11967
b1055	psgRNA-non_targeting ATc 0 ng/mL	2.78902	1.14195
b1056	psgRNA-non_targeting ATc 0 ng/mL	2.79404	1.14015
b1057	psgRNA-non_targeting ATc 0 ng/mL	2.79623	1.02175
b1058	psgRNA-non_targeting ATc 0 ng/mL	2.79893	0.99831
b1059	psgRNA-non_targeting ATc 0 ng/mL	2.79972	1.0882
b1060	psgRNA-non_targeting ATc 0 ng/mL	2.80179	1.12093
b1061	psgRNA-non_targeting ATc 0 ng/mL	2.80718	0.993437
b1062	psgRNA-non_targeting ATc 0 ng/mL	2.80894	1.08095
b1063	psgRNA-non_targeting ATc 0 ng/mL	2.80927	1.12452
b1064	psgRNA-non_targeting ATc 0 ng/mL	2.81385	1.17227
b1065	psgRNA-non_targeting ATc 0 ng/mL	2.81518	1.14359
b1066	psgRNA-non_targeting ATc 0 ng/mL	2.81631	1.16272
b1067	psgRNA-non_targeting ATc 0 ng/mL	2.81774	1.17402
b1068	psgRNA-non_targeting ATc 0 ng/mL	2.81809	1.12759
b1069	psgRNA-non_targeting ATc 0 ng/mL	2.8191	1.19525
b1070	psgRNA-non_targeting ATc 0 ng/mL	2.82123	1.06976
b1071	psgRNA-non_targeting ATc 0 ng/mL	2.8238	1.04452
b1072	psgRNA-non_targeting ATc 0 ng/mL	2.82482	1.01285
b1073	psgRNA-non_targeting ATc 0 ng/mL	2.82789	1.04597
b1074	psgRNA-non_targeting ATc 0 ng/mL	2.83517	1.13079
b1075	psgRNA-non_targeting ATc 0 ng/mL	2.83565	1.1089
b1076	psgRNA-non_targeting ATc 0 ng/mL	2.83793	1.06641
b1077	psgRNA-non_targeting ATc 0 ng/mL	2.8381	1.075
b1078	psgRNA-non_targeting ATc 0 ng/mL	2.83893	1.17804
b1079	psgRNA-non_targeting ATc 0 ng/mL	2.85068	1.11784
b1080	psgRNA-non_targeting ATc 0 ng/mL	2.85098	1.06638
b1081	psgRNA-non_targeting ATc 0 ng/mL	2.85287	1.01755
b1082	psgRNA-non_targeting ATc 0 ng/mL	2.86971	1.09893
b1083	psgRNA-non_targeting ATc 0 ng/mL	2.87243	1.06435
b1084	psgRNA-non_targeting ATc 0 ng/mL	2.8818	1.12215
b1085	psgRNA-non_targeting ATc 0 ng/mL	2.88206	1.12031
b1086	psgRNA-non_targeting ATc 0 ng/mL	2.88374	1.17666
b1087	psgRNA-non_targeting ATc 0 ng/mL	2.88395	1.00158
b1088	psgRNA-non_targeting ATc 0 ng/mL	2.88827	1.0458
b1089	psgRNA-non_targeting ATc 0 ng/mL	2.88993	1.08023
b1090	psgRNA-non_targeting ATc 0 ng/mL	2.8917	1.12384
b1091	psgRNA-non_targeting ATc 0 ng/mL	2.89402	1.12408
b1092	psgRNA-non_targeting ATc 0 ng/mL	2.89632	1.132
b1093	psgRNA-non_targeting ATc 0 ng/mL	2.8966	1.19659
b1094	psgRNA-non_targeting ATc 0 ng/mL	2.89954	1.1092
b1095	psgRNA-non_targeting ATc 0 ng/mL	2.90068	1.07664
b1096	psgRNA-non_targeting ATc 0 ng/mL	2.90494	1.13596
b1097	psgRNA-non_targeting ATc 0 ng/mL	2.90516	1.14997
b1098	psgRNA-non_targeting ATc 0 ng/mL	2.90564	1.06155
b1099	psgRNA-non_targeting ATc 0 ng/mL	2.90858	1.09593
b1100	psgRNA-non_targeting ATc 0 ng/mL	2.91272	1.07003
b1101	psgRNA-non_targeting ATc 0 ng/mL	2.91495	1.13121
b1102	psgRNA-non_targeting ATc 0 ng/mL	2.92095	1.06076
b1103	psgRNA-non_targeting ATc 0 ng/mL	2.92279	1.12792
b1104	psgRNA-non_targeting ATc 0 ng/mL	2.92293	1.14494
b1105	psgRNA-non_targeting ATc 0 ng/mL	2.92345	1.02224
b1106	psgRNA-non_targeting ATc 0 ng/mL	2.92363	1.16491
b1107	psgRNA-non_targeting ATc 0 ng/mL	2.92559	1.1891
b1108	psgRNA-non_targeting ATc 0 ng/mL	2.92599	1.07894
b1109	psgRNA-non_targeting ATc 0 ng/mL	2.93076	1.03503
b1110	psgRNA-non_targeting ATc 0 ng/mL	2.93275	1.10512
b1111	psgRNA-non_targeting ATc 0 ng/mL	2.93399	1.16656
b1112	psgRNA-non_targeting ATc 0 ng/mL	2.93602	0.995523
b1113	psgRNA-non_targeting ATc 0 ng/mL	2.94736	1.09294
b1114	psgRNA-non_targeting ATc 0 ng/mL	2.94764	1.19811
b1115	psgRNA-non_targeting ATc 0 ng/mL	2.9479	1.12412
b1116	psgRNA-non_targeting ATc 0 ng/mL	2.9495	1.12509
b1117	psgRNA-non_targeting ATc 0 ng/mL	2.95157	1.15807
b1118	psgRNA-non_targeting ATc 0 ng/mL	2.95268	1.0825
b1119	psgRNA-non_targeting ATc 0 ng/mL	2.95852	1.15846
b1120	psgRNA-non_targeting ATc 0 ng/mL	2.95855	1.02361
b1121	psgRNA-non_targeting ATc 0 ng/mL	2.95897	1.01236
b1122	psgRNA-non_targeting ATc 0 ng/mL	2.95997	1.1444
b1123	psgRNA-non_targeting ATc 0 ng/mL	2.96042	1.1007
b1124	psgRNA-non_targeting ATc 0 ng/mL	2.96089	1.01639
b1125	psgRNA-non_targeting ATc 0 ng/mL	2.96416	1.11872
b1126	psgRNA-non_targeting ATc 0 ng/mL	2.96571	1.10665
b1127	psgRNA-non_targeting ATc 0 ng/mL	2.96689	1.04476
b1128	psgRNA-non_targeting ATc 0 ng/mL	2.96905	1.12169
b1129	psgRNA-non_targeting ATc 0 ng/mL	2.96937	1.13445
b1130	psgRNA-non_targeting ATc 0 ng/mL	2.97056	1.05457
b1131	psgRNA-non_targeting ATc 0 ng/mL	2.97224	0.960228
b1132	psgRNA-non_targeting ATc 0 ng/mL	2.97406	1.13604
b1133	psgRNA-non_targeting ATc 0 ng/mL	2.97466	1.18514
b1134	psgRNA-non_targeting ATc 0 ng/mL	2.97564	1.01348
b1135	psgRNA-non_targeting ATc 0 ng/mL	2.976	1.13298
b1136	psgRNA-non_targeting ATc 0 ng/mL	2.97618	1.11588
b1137	psgRNA-non_targeting ATc 0 ng/mL	2.97664	1.00037
b1138	psgRNA-non_targeting ATc 0 ng/mL	2.97674	1.00105
b1139	psgRNA-non_targeting ATc 0 ng/mL	2.97735	0.991365
b1140	psgRNA-non_targeting ATc 0 ng/mL	2.97997	1.11866
b1141	psgRNA-non_targeting ATc 0 ng/mL	2.9813	0.986848
b1142	psgRNA-non_targeting ATc 0 ng/mL	2.98164	1.03251
b1143	psgRNA-non_targeting ATc 0 ng/mL	2.98228	1.04122
b1144	psgRNA-non_targeting ATc 0 ng/mL	2.98235	1.09304
b1145	psgRNA-non_targeting ATc 0 ng/mL	2.99058	1.00874
b1146	psgRNA-non_targeting ATc 0 ng/mL	2.9929	1.10645
b1147	psgRNA-non_targeting ATc 0 ng/mL	2.99513	1.13943
b1148	psgRNA-non_targeting ATc 0 ng/mL	3.00234	1.10269
b1149	psgRNA-non_targeting ATc 0 ng/mL	3.00776	1.00384
b1150	psgRNA-non_targeting ATc 0 ng/mL	3.01162	1.11007
b1151	psgRNA-non_targeting ATc 0 ng/mL	3.01289	1.20961
b1152	psgRNA-non_targeting ATc 0 ng/mL	3.01508	1.01865
b1153	psgRNA-non_targeting ATc 0 ng/mL	3.01529	1.12495
b1154	psgRNA-non_targeting ATc 0 ng/mL	3.01539	1.04953
b1155	psgRNA-non_targeting ATc 0 ng/mL	3.01799	1.10648
b1156	psgRNA-non_targeting ATc 0 ng/mL	3.01834	1.06273
b1157	psgRNA-non_targeting ATc 0 ng/mL	3.01879	1.13091
b1158	psgRNA-non_targeting ATc 0 ng/mL	3.01901	1.07467
b1159	psgRNA-non_targeting ATc 0 ng/mL	3.02069	0.966862
b1160	psgRNA-non_targeting ATc 0 ng/mL	3.02214	1.15744
b1161	psgRNA-non_targeting ATc 0 ng/mL	3.02396	1.09798
b1162	psgRNA-non_targeting ATc 0 ng/mL	3.02406	1.12295
b1163	psgRNA-non_targeting ATc 0 ng/mL	3.02638	1.07957
b1164	psgRNA-non_targeting ATc 0 ng/mL	3.02645	1.07773
b1165	psgRNA-non_targeting ATc 0 ng/mL	3.03191	1.12941
b1166	psgRNA-non_targeting ATc 0 ng/mL	3.03708	1.14073
b1167	psgRNA-non_targeting ATc 0 ng/mL	3.03811	1.11615
b1168	psgRNA-non_targeting ATc 0 ng/mL	3.03835	1.10304
b1169	psgRNA-non_targeting ATc 0 ng/mL	3.03869	1.22919
b1170	psgRNA-non_targeting ATc 0 ng/mL	3.04215	1.1893
b1171	psgRNA-non_targeting ATc 0 ng/mL	3.04747	1.08811
b1172	psgRNA-non_targeting ATc 0 ng/mL	3.04764	1.06507
b1173	psgRNA-non_targeting ATc 0 ng/mL	3.04812	0.938856
b1174	psgRNA-non_targeting ATc 0 ng/mL	3.05145	1.11593
b1175	psgRNA-non_targeting ATc 0 ng/mL	3.05259	1.15375
b1176	psgRNA-non_targeting ATc 0 ng/mL	3.05648	1.05504
b1177	psgRNA-non_targeting ATc 0 ng/mL	3.05649	1.1048
b1178	psgRNA-non_targeting ATc 0 ng/mL	3.05764	1.12628
b1179	psgRNA-non_targeting ATc 0 ng/mL	3.05779	0.954033
b1180	psgRNA-non_targeting ATc 0 ng/mL	3.059	1.1
b1181	psgRNA-non_targeting ATc 0 ng/mL	3.0592	1.14327
b1182	psgRNA-non_targeting ATc 0 ng/mL	3.06028	0.967024
b1183	psgRNA-non_targeting ATc 0 ng/mL	3.06096	1.06084
b1184	psgRNA-non_targeting ATc 0 ng/mL	3.06282	1.05965
b1185	psgRNA-non_targeting ATc 0 ng/mL	3.06446	1.07365
b1186	psgRNA-non_targeting ATc 0 ng/mL	3.06572	1.06214
b1187	psgRNA-non_targeting ATc 0 ng/mL	3.06672	1.14488
b1188	psgRNA-non_targeting ATc 0 ng/mL	3.07086	0.914722
b1189	psgRNA-non_targeting ATc 0 ng/mL	3.07168	1.1044
b1190	psgRNA-non_targeting ATc 0 ng/mL	3.37473	1.23152
b1191	psgRNA-non_targeting ATc 0 ng/mL	3.37494	1.01454
b1192	psgRNA-non_targeting ATc 0 ng/mL	3.37632	1.13737
b1193	psgRNA-non_targeting ATc 0 ng/mL	3.37689	1.11093
b1194	psgRNA-non_targeting ATc 0 ng/mL	3.37739	1.14499
b1195	psgRNA-non_targeting ATc 0 ng/mL	3.37751	1.15224
b1196	psgRNA-non_targeting ATc 0 ng/mL	3.37777	1.08942
b1197	psgRNA-non_targeting ATc 0 ng/mL	3.37809	1.101
b1198	psgRNA-non_targeting ATc 0 ng/mL	3.37835	1.21005
b1199	psgRNA-non_targeting ATc 0 ng/mL	3.37919	1.09467
b1200	psgRNA-non_targeting ATc 0 ng/mL	3.37985	1.10053
b1201	psgRNA-non_targeting ATc 0 ng/mL	3.38027	1.03112
b1202	psgRNA-non_targeting ATc 0 ng/mL	3.38285	1.03498
b1203	psgRNA-non_targeting ATc 0 ng/mL	3.38291	1.01923
b1204	psgRNA-non_targeting ATc 0 ng/mL	3.38624	1.07304
b1205	psgRNA-non_targeting ATc 0 ng/mL	3.38673	1.00825
b1206	psgRNA-non_targeting ATc 0 ng/mL	3.38981	0.991848
b1207	psgRNA-non_targeting ATc 0 ng/mL	3.39034	1.127
b1208	psgRNA-non_targeting ATc 0 ng/mL	3.39098	1.11052
b1209	psgRNA-non_targeting ATc 0 ng/mL	3.39125	1.10772
b1210	psgRNA-non_targeting ATc 0 ng/mL	3.39128	1.0704
b1211	psgRNA-non_targeting ATc 0 ng/mL	3.39162	1.07347
b1212	psgRNA-non_targeting ATc 0 ng/mL	3.39184	1.04154
b1213	psgRNA-non_targeting ATc 0 ng/mL	3.39272	1.20542
b1214	psgRNA-non_targeting ATc 0 ng/mL	3.39287	1.16484
b1215	psgRNA-non_targeting ATc 0 ng/mL	3.39319	1.07788
b1216	psgRNA-non_targeting ATc 0 ng/mL	3.39357	1.14993
b1217	psgRNA-non_targeting ATc 0 ng/mL	3.39378	1.0786
b1218	psgRNA-non_targeting ATc 0 ng/mL	3.39397	0.965498
b1219	psgRNA-non_targeting ATc 0 ng/mL	3.39444	1.04908
b1220	psgRNA-non_targeting ATc 0 ng/mL	3.39448	1.17206
b1221	psgRNA-non_targeting ATc 0 ng/mL	3.39453	1.15356
b1222	psgRNA-non_targeting ATc 0 ng/mL	3.39602	1.13481
b1223	psgRNA-non_targeting ATc 0 ng/mL	3.39828	1.14779
b1224	psgRNA-non_targeting ATc 0 ng/mL	3.39838	1.03638
b1225	psgRNA-non_targeting ATc 0 ng/mL	3.40078	1.08029
b1226	psgRNA-non_targeting ATc 0 ng/mL	3.40114	1.08779
b1227	psgRNA-non_targeting ATc 0 ng/mL	3.40177	1.01242
b1228	psgRNA-non_targeting ATc 0 ng/mL	3.40191	1.12548
b1229	psgRNA-non_targeting ATc 0 ng/mL	3.40256	1.07312
b1230	psgRNA-non_targeting ATc 0 ng/mL	3.40283	1.08528
b1231	psgRNA-non_targeting ATc 0 ng/mL	3.40291	1.14082
b1232	psgRNA-non_targeting ATc 0 ng/mL	3.40303	1.1378
b1233	psgRNA-non_targeting ATc 0 ng/mL	3.40363	1.13031
b1234	psgRNA-non_targeting ATc 0 ng/mL	3.40398	1.01892
b1235	psgRNA-non_targeting ATc 0 ng/mL	3.40401	1.08214
b1236	psgRNA-non_targeting ATc 0 ng/mL	3.4049	1.1095
b1237	psgRNA-non_targeting ATc 0 ng/mL	3.40501	1.03594
b1238	psgRNA-non_targeting ATc 0 ng/mL	3.40725	1.17215
b1239	psgRNA-non_targeting ATc 0 ng/mL	3.40771	1.10391
b1240	psgRNA-non_targeting ATc 0 ng/mL	3.41054	1.08282
b1241	psgRNA-non_targeting ATc 0 ng/mL	3.41177	1.0979
b1242	psgRNA-non_targeting ATc 0 ng/mL	3.41364	1.18223
b1243	psgRNA-non_targeting ATc 0 ng/mL	3.41396	1.12401
b1244	psgRNA-non_targeting ATc 0 ng/mL	3.41462	1.11166
b1245	psgRNA-non_targeting ATc 0 ng/mL	3.4149	1.17079
b1246	psgRNA-non_targeting ATc 0 ng/mL	3.41495	1.1604
b1247	psgRNA-non_targeting ATc 0 ng/mL	3.41605	1.05572
b1248	psgRNA-non_targeting ATc 0 ng/mL	3.4167	1.06453
b1249	psgRNA-non_targeting ATc 0 ng/mL	3.41799	1.10569
b1250	psgRNA-non_targeting ATc 0 ng/mL	3.41847	1.04746
b1251	psgRNA-non_targeting ATc 0 ng/mL	3.41887	1.1517
b1252	psgRNA-non_targeting ATc 0 ng/mL	3.42008	1.12055
b1253	psgRNA-non_targeting ATc 0 ng/mL	3.42058	1.12984
b1254	psgRNA-non_targeting ATc 0 ng/mL	3.42078	1.1099
b1255	psgRNA-non_targeting ATc 0 ng/mL	3.42097	1.20756
b1256	psgRNA-non_targeting ATc 0 ng/mL	3.42118	1.05649
b1257	psgRNA-non_targeting ATc 0 ng/mL	3.42275	1.10813
b1258	psgRNA-non_targeting ATc 0 ng/mL	3.42561	1.07727
b1259	psgRNA-non_targeting ATc 0 ng/mL	3.42601	1.13227
b1260	psgRNA-non_targeting ATc 0 ng/mL	3.42807	1.17326
b1261	psgRNA-non_targeting ATc 0 ng/mL	3.43003	1.08621
b1262	psgRNA-non_targeting ATc 0 ng/mL	3.43035	1.02209
b1263	psgRNA-non_targeting ATc 0 ng/mL	3.43051	1.11141
b1264	psgRNA-non_targeting ATc 0 ng/mL	3.4317	1.17295
b1265	psgRNA-non_targeting ATc 0 ng/mL	3.43269	1.01059
b1266	psgRNA-non_targeting ATc 0 ng/mL	3.43352	1.15934
b1267	psgRNA-non_targeting ATc 0 ng/mL	3.43767	1.11243
b1268	psgRNA-non_targeting ATc 0 ng/mL	3.43826	1.09132
b1269	psgRNA-non_targeting ATc 0 ng/mL	3.43971	1.07339
b1270	psgRNA-non_targeting ATc 0 ng/mL	3.4404	1.06496
b1271	psgRNA-non_targeting ATc 0 ng/mL	3.44094	1.15813
b1272	psgRNA-non_targeting ATc 0 ng/mL	3.44097	1.03882
b1273	psgRNA-non_targeting ATc 0 ng/mL	3.4417	1.13222
b1274	psgRNA-non_targeting ATc 0 ng/mL	3.44242	1.09319
b1275	psgRNA-non_targeting ATc 0 ng/mL	3.44349	1.08549
b1276	psgRNA-non_targeting ATc 0 ng/mL	3.44378	1.20468
b1277	psgRNA-non_targeting ATc 0 ng/mL	3.44397	1.14278
b1278	psgRNA-non_targeting ATc 0 ng/mL	3.44444	1.13161
b1279	psgRNA-non_targeting ATc 0 ng/mL	3.44612	1.10661
b1280	psgRNA-non_targeting ATc 0 ng/mL	3.44786	1.1309
b1281	psgRNA-non_targeting ATc 0 ng/mL	3.45003	1.16441
b1282	psgRNA-non_targeting ATc 0 ng/mL	3.4513	1.02039
b1283	psgRNA-non_targeting ATc 0 ng/mL	3.45263	1.04
b1284	psgRNA-non_targeting ATc 0 ng/mL	3.45366	1.1854
b1285	psgRNA-non_targeting ATc 0 ng/mL	3.45442	1.13061
b1286	psgRNA-non_targeting ATc 0 ng/mL	3.45526	1.0888
b1287	psgRNA-non_targeting ATc 0 ng/mL	3.45713	1.15275
b1288	psgRNA-non_targeting ATc 0 ng/mL	3.4588	1.01839
b1289	psgRNA-non_targeting ATc 0 ng/mL	3.46068	1.21355
b1290	psgRNA-non_targeting ATc 0 ng/mL	3.46099	1.05301
b1291	psgRNA-non_targeting ATc 0 ng/mL	3.46144	1.12305
b1292	psgRNA-non_targeting ATc 0 ng/mL	3.46205	1.13233
b1293	psgRNA-non_targeting ATc 0 ng/mL	3.4632	1.03476
b1294	psgRNA-non_targeting ATc 0 ng/mL	3.46361	1.0793
b1295	psgRNA-non_targeting ATc 0 ng/mL	3.46386	1.12173
b1296	psgRNA-non_targeting ATc 0 ng/mL	3.46458	1.06719
b1297	psgRNA-non_targeting ATc 0 ng/mL	3.46497	1.09713
b1298	psgRNA-non_targeting ATc 0 ng/mL	3.46622	1.16178
b1299	psgRNA-non_targeting ATc 0 ng/mL	3.46706	1.10387
b1300	psgRNA-non_targeting ATc 0 ng/mL	3.46846	1.06994
b1301	psgRNA-non_targeting ATc 0 ng/mL	3.46996	1.11315
b1302	psgRNA-non_targeting ATc 0 ng/mL	3.47001	1.18354
b1303	psgRNA-non_targeting ATc 0 ng/mL	3.47232	1.19356
b1304	psgRNA-non_targeting ATc 0 ng/mL	3.4741	1.10269
b1305	psgRNA-non_targeting ATc 0 ng/mL	3.47417	1.11498
b1306	psgRNA-non_targeting ATc 0 ng/mL	3.4762	1.16615
b1307	psgRNA-non_targeting ATc 0 ng/mL	3.47717	1.14941
b1308	psgRNA-non_targeting ATc 0 ng/mL	3.47951	1.12959
b1309	psgRNA-non_targeting ATc 0 ng/mL	3.4803	1.1384
b1310	psgRNA-non_targeting ATc 0 ng/mL	3.48044	1.1319
b1311	psgRNA-non_targeting ATc 0 ng/mL	3.48058	1.15449
b1312	psgRNA-non_targeting ATc 0 ng/mL	3.48151	1.05945
b1313	psgRNA-non_targeting ATc 0 ng/mL	3.48163	1.13705
b1314	psgRNA-non_targeting ATc 0 ng/mL	3.4828	1.10533
b1315	psgRNA-non_targeting ATc 0 ng/mL	3.48322	1.13452
b1316	psgRNA-non_targeting ATc 0 ng/mL	3.4837	1.08353
b1317	psgRNA-non_targeting ATc 0 ng/mL	3.48534	1.08194
b1318	psgRNA-non_targeting ATc 0 ng/mL	3.48651	1.17146
b1319	psgRNA-non_targeting ATc 0 ng/mL	3.48674	1.14693
b1320	psgRNA-non_targeting ATc 0 ng/mL	3.48716	1.10565
b1321	psgRNA-non_targeting ATc 0 ng/mL	3.4873	1.12146
b1322	psgRNA-non_targeting ATc 0 ng/mL	3.48758	1.00074
b1323	psgRNA-non_targeting ATc 0 ng/mL	3.49018	1.1296
b1324	psgRNA-non_targeting ATc 0 ng/mL	3.49065	1.16596
b1325	psgRNA-non_targeting ATc 0 ng/mL	3.49144	1.10205
b1326	psgRNA-non_targeting ATc 0 ng/mL	3.49162	1.11766
b1327	psgRNA-non_targeting ATc 0 ng/mL	3.492	1.01891
b1328	psgRNA-non_targeting ATc 0 ng/mL	3.49514	1.09168
b1329	psgRNA-non_targeting ATc 0 ng/mL	3.49597	1.15617
b1330	psgRNA-non_targeting ATc 0 ng/mL	3.49631	1.09698
b1331	psgRNA-non_targeting ATc 0 ng/mL	3.49923	1.14045
b1332	psgRNA-non_targeting ATc 0 ng/mL	3.49938	1.01025
b1333	psgRNA-non_targeting ATc 0 ng/mL	3.49982	1.05526
b1334	psgRNA-non_targeting ATc 0 ng/mL	3.50025	1.19185
b1335	psgRNA-non_targeting ATc 0 ng/mL	3.50153	1.16022
b1336	psgRNA-non_targeting ATc 0 ng/mL	3.5031	1.16418
b1337	psgRNA-non_targeting ATc 0 ng/mL	3.50426	1.08478
b1338	psgRNA-non_targeting ATc 0 ng/mL	3.50531	1.15609
b1339	psgRNA-non_targeting ATc 0 ng/mL	3.50563	1.12246
b1340	psgRNA-non_targeting ATc 0 ng/mL	3.50795	1.17051
b1341	psgRNA-non_targeting ATc 0 ng/mL	3.50855	1.11668
b1342	psgRNA-non_targeting ATc 0 ng/mL	3.51027	1.05771
b1343	psgRNA-non_targeting ATc 0 ng/mL	3.51122	1.1736
b1344	psgRNA-non_targeting ATc 0 ng/mL	3.51155	1.09395
b1345	psgRNA-non_targeting ATc 0 ng/mL	3.51323	1.04679
b1346	psgRNA-non_targeting ATc 0 ng/mL	3.51404	1.16481
b1347	psgRNA-non_targeting ATc 0 ng/mL	3.5145	1.10246
b1348	psgRNA-non_targeting ATc 0 ng/mL	3.51467	1.07052
b1349	psgRNA-non_targeting ATc 0 ng/mL	3.51511	1.05277
b1350	psgRNA-non_targeting ATc 0 ng/mL	3.5156	1.04981
b1351	psgRNA-non_targeting ATc 0 ng/mL	3.51755	1.07737
b1352	psgRNA-non_targeting ATc 0 ng/mL	3.51891	1.12645
b1353	psgRNA-non_targeting ATc 0 ng/mL	3.51959	1.0872
b1354	psgRNA-non_targeting ATc 0 ng/mL	3.51987	1.12558
b1355	psgRNA-non_targeting ATc 0 ng/mL	3.52036	1.08708
b1356	psgRNA-non_targeting ATc 0 ng/mL	3.52118	1.11465
b1357	psgRNA-non_targeting ATc 0 ng/mL	3.5242	1.09896
b1358	psgRNA-non_targeting ATc 0 ng/mL	3.52422	1.15671
b1359	psgRNA-non_targeting ATc 0 ng/mL	3.5248	1.1012
b1360	psgRNA-non_targeting ATc 0 ng/mL	3.52488	1.0311
b1361	psgRNA-non_targeting ATc 0 ng/mL	3.5258	1.03796
b1362	psgRNA-non_targeting ATc 0 ng/mL	3.52602	1.22695
b1363	psgRNA-non_targeting ATc 0 ng/mL	3.52681	0.965551
b1364	psgRNA-non_targeting ATc 0 ng/mL	3.52776	1.01306
b1365	psgRNA-non_targeting ATc 0 ng/mL	3.52805	1.14136
b1366	psgRNA-non_targeting ATc 0 ng/mL	3.52871	1.11254
b1367	psgRNA-non_targeting ATc 0 ng/mL	3.53015	1.08635
b1368	psgRNA-non_targeting ATc 0 ng/mL	3.5313	1.1573
b1369	psgRNA-non_targeting ATc 0 ng/mL	3.53242	1.12877
b1370	psgRNA-non_targeting ATc 0 ng/mL	3.53461	1.00654
b1371	psgRNA-non_targeting ATc 0 ng/mL	3.53518	1.16685
b1372	psgRNA-non_targeting ATc 0 ng/mL	3.53607	1.10955
b1373	psgRNA-non_targeting ATc 0 ng/mL	3.53632	1.20043
b1374	psgRNA-non_targeting ATc 0 ng/mL	3.53644	0.938117
b1375	psgRNA-non_targeting ATc 0 ng/mL	3.5365	1.0662
b1376	psgRNA-non_targeting ATc 0 ng/mL	3.53813	1.15976
b1377	psgRNA-non_targeting ATc 0 ng/mL	3.5383	1.1642
b1378	psgRNA-non_targeting ATc 0 ng/mL	3.5383	1.11244
b1379	psgRNA-non_targeting ATc 0 ng/mL	3.5384	1.13855
b1380	psgRNA-non_targeting ATc 0 ng/mL	3.53875	1.14021
b1381	psgRNA-non_targeting ATc 0 ng/mL	3.53937	1.04511
b1382	psgRNA-non_targeting ATc 0 ng/mL	3.54197	1.11158
b1383	psgRNA-non_targeting ATc 0 ng/mL	3.54199	1.12636
b1384	psgRNA-non_targeting ATc 0 ng/mL	3.54307	0.996664
b1385	psgRNA-non_targeting ATc 0 ng/mL	3.54322	1.12253
b1386	psgRNA-non_targeting ATc 0 ng/mL	3.54797	1.13751
b1387	psgRNA-non_targeting ATc 0 ng/mL	3.54813	1.05768
b1388	psgRNA-non_targeting ATc 0 ng/mL	3.5482	1.10318
b1389	psgRNA-non_targeting ATc 0 ng/mL	3.54888	0.994809
b1390	psgRNA-non_targeting ATc 0 ng/mL	3.54921	1.17569
b1391	psgRNA-non_targeting ATc 0 ng/mL	3.54988	1.12626
b1392	psgRNA-non_targeting ATc 0 ng/mL	3.5499	1.05951
b1393	psgRNA-non_targeting ATc 0 ng/mL	3.55056	1.07943
b1394	psgRNA-non_targeting ATc 0 ng/mL	3.55158	1.0781
b1395	psgRNA-non_targeting ATc 0 ng/mL	3.55191	1.07549
b1396	psgRNA-non_targeting ATc 0 ng/mL	3.55193	1.20746
b1397	psgRNA-non_targeting ATc 0 ng/mL	3.55205	1.06969
b1398	psgRNA-non_targeting ATc 0 ng/mL	3.55213	1.20988
b1399	psgRNA-non_targeting ATc 0 ng/mL	3.55293	1.13193
b1400	psgRNA-non_targeting ATc 0 ng/mL	3.55344	1.09508
b1401	psgRNA-non_targeting ATc 0 ng/mL	3.55396	1.16308
b1402	psgRNA-non_targeting ATc 0 ng/mL	3.55445	1.07094
b1403	psgRNA-non_targeting ATc 0 ng/mL	3.55535	1.1268
b1404	psgRNA-non_targeting ATc 0 ng/mL	3.55587	1.11905
b1405	psgRNA-non_targeting ATc 0 ng/mL	3.55589	1.10064
b1406	psgRNA-non_targeting ATc 0 ng/mL	3.55667	1.13874
b1407	psgRNA-non_targeting ATc 0 ng/mL	3.55729	1.15021
b1408	psgRNA-non_targeting ATc 0 ng/mL	3.55773	1.03248
b1409	psgRNA-non_targeting ATc 0 ng/mL	3.55777	1.17805
b1410	psgRNA-non_targeting ATc 0 ng/mL	3.5587	1.07645
b1411	psgRNA-non_targeting ATc 0 ng/mL	3.55946	1.11841
b1412	psgRNA-non_targeting ATc 0 ng/mL	3.56382	1.03197
b1413	psgRNA-non_targeting ATc 0 ng/mL	3.56446	1.05514
b1414	psgRNA-non_targeting ATc 0 ng/mL	3.56452	1.12803
b1415	psgRNA-non_targeting ATc 0 ng/mL	3.5648	1.12548
b1416	psgRNA-non_targeting ATc 0 ng/mL	3.56496	1.19971
b1417	psgRNA-non_targeting ATc 0 ng/mL	3.56516	1.14646
b1418	psgRNA-non_targeting ATc 0 ng/mL	3.56702	1.13852
b1419	psgRNA-non_targeting ATc 0 ng/mL	3.56707	1.14788
b1420	psgRNA-non_targeting ATc 0 ng/mL	3.56741	1.03488
b1421	psgRNA-non_targeting ATc 0 ng/mL	3.56778	1.08366
b1422	psgRNA-non_targeting ATc 0 ng/mL	3.56828	1.15048
b1423	psgRNA-non_targeting ATc 0 ng/mL	3.57	1.01784
b1424	psgRNA-non_targeting ATc 0 ng/mL	3.57018	1.14622
b1425	psgRNA-non_targeting ATc 0 ng/mL	3.57047	1.10345
b1426	psgRNA-non_targeting ATc 0 ng/mL	3.57083	1.04468
b1427	psgRNA-non_targeting ATc 0 ng/mL	3.57107	1.0951
b1428	psgRNA-non_targeting ATc 0 ng/mL	3.57218	1.10297
b1429	psgRNA-non_targeting ATc 0 ng/mL	3.57343	1.15996
b1430	psgRNA-non_targeting ATc 0 ng/mL	3.57464	1.17689
b1431	psgRNA-non_targeting ATc 0 ng/mL	3.57592	1.17991
b1432	psgRNA-non_targeting ATc 0 ng/mL	3.57723	1.14073
b1433	psgRNA-non_targeting ATc 0 ng/mL	3.57967	1.18919
b1434	psgRNA-non_targeting ATc 0 ng/mL	3.57974	1.08119
b1435	psgRNA-non_targeting ATc 0 ng/mL	3.58201	1.12595
b1436	psgRNA-non_targeting ATc 0 ng/mL	3.58218	1.07084
b1437	psgRNA-non_targeting ATc 0 ng/mL	3.58229	1.12177
b1438	psgRNA-non_targeting ATc 0 ng/mL	3.58349	1.05372
b1439	psgRNA-non_targeting ATc 0 ng/mL	3.58412	1.15397
b1440	psgRNA-non_targeting ATc 0 ng/mL	3.58658	1.08452
b1441	psgRNA-non_targeting ATc 0 ng/mL	3.59056	1.14445
b1442	psgRNA-non_targeting ATc 0 ng/mL	3.5921	1.06671
b1443	psgRNA-non_targeting ATc 0 ng/mL	3.59212	1.16941
b1444	psgRNA-non_targeting ATc 0 ng/mL	3.59266	1.11751
b1445	psgRNA-non_targeting ATc 0 ng/mL	3.59337	1.15829
b1446	psgRNA-non_targeting ATc 0 ng/mL	3.5935	1.08597
b1447	psgRNA-non_targeting ATc 0 ng/mL	3.59358	1.04993
b1448	psgRNA-non_targeting ATc 0 ng/mL	3.59386	1.15784
b1449	psgRNA-non_targeting ATc 0 ng/mL	3.59623	1.09683
b1450	psgRNA-non_targeting ATc 0 ng/mL	3.59694	1.21901
b1451	psgRNA-non_targeting ATc 0 ng/mL	3.59748	1.11981
b1452	psgRNA-non_targeting ATc 0 ng/mL	3.59758	1.08411
b1453	psgRNA-non_targeting ATc 0 ng/mL	3.59867	0.996244
b1454	psgRNA-non_targeting ATc 0 ng/mL	3.60084	1.14874
b1455	psgRNA-non_targeting ATc 0 ng/mL	3.60284	1.14973
b1456	psgRNA-non_targeting ATc 0 ng/mL	3.60484	1.10422
b1457	psgRNA-non_targeting ATc 0 ng/mL	3.60633	1.18345
b1458	psgRNA-non_targeting ATc 0 ng/mL	3.60675	1.09573
b1459	psgRNA-non_targeting ATc 0 ng/mL	3.60705	1.10028
b1460	psgRNA-non_targeting ATc 0 ng/mL	3.60758	1.11369
b1461	psgRNA-non_targeting ATc 0 ng/mL	3.60817	1.11736
b1462	psgRNA-non_targeting ATc 0 ng/mL	3.60875	0.997178
b1463	psgRNA-non_targeting ATc 0 ng/mL	3.60982	1.16285
b1464	psgRNA-non_targeting ATc 0 ng/mL	3.61143	1.14486
b1465	psgRNA-non_targeting ATc 0 ng/mL	3.61202	1.07625
b1466	psgRNA-non_targeting ATc 0 ng/mL	3.61299	1.16046
b1467	psgRNA-non_targeting ATc 0 ng/mL	3.61453	1.1093
b1468	psgRNA-non_targeting ATc 0 ng/mL	3.61667	1.06297
b1469	psgRNA-non_targeting ATc 0 ng/mL	3.61682	1.14561
b1470	psgRNA-non_targeting ATc 0 ng/mL	3.6186	1.04932
b1471	psgRNA-non_targeting ATc 0 ng/mL	3.61939	1.18607
b1472	psgRNA-non_targeting ATc 0 ng/mL	3.6197	1.15816
b1473	psgRNA-non_targeting ATc 0 ng/mL	3.62033	1.1115
b1474	psgRNA-non_targeting ATc 0 ng/mL	3.62033	1.09369
b1475	psgRNA-non_targeting ATc 0 ng/mL	3.622	1.13993
b1476	psgRNA-non_targeting ATc 0 ng/mL	3.62266	1.0932
b1477	psgRNA-non_targeting ATc 0 ng/mL	3.62304	1.11613
b1478	psgRNA-non_targeting ATc 0 ng/mL	3.62336	1.10531
b1479	psgRNA-non_targeting ATc 0 ng/mL	3.62429	1.10194
b1480	psgRNA-non_targeting ATc 0 ng/mL	3.62436	1.12917
b1481	psgRNA-non_targeting ATc 0 ng/mL	3.6257	1.058
b1482	psgRNA-non_targeting ATc 0 ng/mL	3.62657	1.08195
b1483	psgRNA-non_targeting ATc 0 ng/mL	3.62694	1.04749
b1484	psgRNA-non_targeting ATc 0 ng/mL	3.62714	1.10304
b1485	psgRNA-non_targeting ATc 0 ng/mL	3.62761	1.11261
b1486	psgRNA-non_targeting ATc 0 ng/mL	3.62765	1.04255
b1487	psgRNA-non_targeting ATc 0 ng/mL	3.62769	1.09202
b1488	psgRNA-non_targeting ATc 0 ng/mL	3.62855	1.16294
b1489	psgRNA-non_targeting ATc 0 ng/mL	3.6288	1.12149
b1490	psgRNA-non_targeting ATc 0 ng/mL	3.62963	1.11419
b1491	psgRNA-non_targeting ATc 0 ng/mL	3.63083	1.18436
b1492	psgRNA-non_targeting ATc 0 ng/mL	3.6317	1.06095
b1493	psgRNA-non_targeting ATc 0 ng/mL	3.63215	1.05248
b1494	psgRNA-non_targeting ATc 0 ng/mL	3.63218	1.16562
b1495	psgRNA-non_targeting ATc 0 ng/mL	3.63224	1.1851
b1496	psgRNA-non_targeting ATc 0 ng/mL	3.63359	1.03441
b1497	psgRNA-non_targeting ATc 0 ng/mL	3.63401	1.04759
b1498	psgRNA-non_targeting ATc 0 ng/mL	3.63428	1.07784
b1499	psgRNA-non_targeting ATc 0 ng/mL	3.63476	1.15209
b1500	psgRNA-non_targeting ATc 0 ng/mL	3.63561	1.10166
b1501	psgRNA-non_targeting ATc 0 ng/mL	3.63592	1.19428
b1502	psgRNA-non_targeting ATc 0 ng/mL	3.6363	1.13065
b1503	psgRNA-non_targeting ATc 0 ng/mL	3.63738	1.23214
b1504	psgRNA-non_targeting ATc 0 ng/mL	3.63771	1.04158
b1505	psgRNA-non_targeting ATc 0 ng/mL	3.63839	1.06244
b1506	psgRNA-non_targeting ATc 0 ng/mL	3.63932	1.07903
b1507	psgRNA-non_targeting ATc 0 ng/mL	3.63967	1.02602
b1508	psgRNA-non_targeting ATc 0 ng/mL	3.64107	1.10948
b1509	psgRNA-non_targeting ATc 0 ng/mL	3.64131	1.17397
b1510	psgRNA-non_targeting ATc 0 ng/mL	3.64186	1.17769
b1511	psgRNA-non_targeting ATc 0 ng/mL	3.64255	1.04826
b1512	psgRNA-non_targeting ATc 0 ng/mL	3.64283	0.987011
b1513	psgRNA-non_targeting ATc 0 ng/mL	3.64349	1.16271
b1514	psgRNA-non_targeting ATc 0 ng/mL	3.64442	1.1435
b1515	psgRNA-non_targeting ATc 0 ng/mL	3.64474	1.16161
b1516	psgRNA-non_targeting ATc 0 ng/mL	3.64482	1.17959
b1517	psgRNA-non_targeting ATc 0 ng/mL	3.64619	1.04716
b1518	psgRNA-non_targeting ATc 0 ng/mL	3.65	1.04954
b1519	psgRNA-non_targeting ATc 0 ng/mL	3.65085	1.13067
b1520	psgRNA-non_targeting ATc 0 ng/mL	3.65152	1.16818
b1521	psgRNA-non_targeting ATc 0 ng/mL	3.65161	1.11599
b1522	psgRNA-non_targeting ATc 0 ng/mL	3.65236	1.00334
b1523	psgRNA-non_targeting ATc 0 ng/mL	3.65511	1.15312
b1524	psgRNA-non_targeting ATc 0 ng/mL	3.65514	1.12853
b1525	psgRNA-non_targeting ATc 0 ng/mL	3.6555	1.06818
b1526	psgRNA-non_targeting ATc 0 ng/mL	3.65564	0.978263
b1527	psgRNA-non_targeting ATc 0 ng/mL	3.65612	1.0106
b1528	psgRNA-non_targeting ATc 0 ng/mL	3.65664	1.10143
b1529	psgRNA-non_targeting ATc 0 ng/mL	3.65705	1.01353
b1530	psgRNA-non_targeting ATc 0 ng/mL	3.65872	0.998079
b1531	psgRNA-non_targeting ATc 0 ng/mL	3.66033	1.18825
b1532	psgRNA-non_targeting ATc 0 ng/mL	3.66113	1.09537
b1533	psgRNA-non_targeting ATc 0 ng/mL	3.662	1.0777
b1534	psgRNA-non_targeting ATc 0 ng/mL	3.66264	1.09943
b1535	psgRNA-non_targeting ATc 0 ng/mL	3.66389	1.10839
b1536	psgRNA-non_targeting ATc 0 ng/mL	3.6645	1.22337
b1537	psgRNA-non_targeting ATc 0 ng/mL	3.66584	1.12162
b1538	psgRNA-non_targeting ATc 0 ng/mL	3.6662	1.23297
b1539	psgRNA-non_targeting ATc 0 ng/mL	3.66948	1.16412
b1540	psgRNA-non_targeting ATc 0 ng/mL	3.66981	1.18658
b1541	psgRNA-non_targeting ATc 0 ng/mL	3.67061	1.22547
b1542	psgRNA-non_targeting ATc 0 ng/mL	3.67164	1.06113
b1543	psgRNA-non_targeting ATc 0 ng/mL	3.67375	1.15159
b1544	psgRNA-non_targeting ATc 0 ng/mL	3.67453	1.09544
b1545	psgRNA-non_targeting ATc 0 ng/mL	3.67521	1.08299
b1546	psgRNA-non_targeting ATc 0 ng/mL	3.67692	1.15257
b1547	psgRNA-non_targeting ATc 0 ng/mL	3.6774	1.06247
b1548	psgRNA-non_targeting ATc 0 ng/mL	3.67777	1.07017
b1549	psgRNA-non_targeting ATc 0 ng/mL	3.67833	1.13422
b1550	psgRNA-non_targeting ATc 0 ng/mL	3.67956	1.17019
b1551	psgRNA-non_targeting ATc 0 ng/mL	3.67958	1.1601
b1552	psgRNA-non_targeting ATc 0 ng/mL	3.68031	1.16247
b1553	psgRNA-non_targeting ATc 0 ng/mL	3.68068	1.1744
b1554	psgRNA-non_targeting ATc 0 ng/mL	3.68106	1.05196
b1555	psgRNA-non_targeting ATc 0 ng/mL	3.68117	1.12328
b1556	psgRNA-non_targeting ATc 0 ng/mL	3.68246	1.04052
b1557	psgRNA-non_targeting ATc 0 ng/mL	3.68288	1.13242
b1558	psgRNA-non_targeting ATc 0 ng/mL	3.68343	1.20138
b1559	psgRNA-non_targeting ATc 0 ng/mL	3.68376	1.10933
b1560	psgRNA-non_targeting ATc 0 ng/mL	3.68617	1.05908
b1561	psgRNA-non_targeting ATc 0 ng/mL	3.68625	1.16891
b1562	psgRNA-non_targeting ATc 0 ng/mL	3.68677	1.06994
b1563	psgRNA-non_targeting ATc 0 ng/mL	3.68717	1.05974
b1564	psgRNA-non_targeting ATc 0 ng/mL	3.689	1.1451
b1565	psgRNA-non_targeting ATc 0 ng/mL	3.68984	1.10147
b1566	psgRNA-non_targeting ATc 0 ng/mL	3.68997	1.1356
b1567	psgRNA-non_targeting ATc 0 ng/mL	3.69015	1.13709
b1568	psgRNA-non_targeting ATc 0 ng/mL	3.69225	1.08971
b1569	psgRNA-non_targeting ATc 0 ng/mL	3.69342	1.21051
b1570	psgRNA-non_targeting ATc 0 ng/mL	3.69357	1.17335
b1571	psgRNA-non_targeting ATc 0 ng/mL	3.69367	1.14585
b1572	psgRNA-non_targeting ATc 0 ng/mL	3.69386	1.15806
b1573	psgRNA-non_targeting ATc 0 ng/mL	3.69394	1.04581
b1574	psgRNA-non_targeting ATc 0 ng/mL	3.69537	1.07648
b1575	psgRNA-non_targeting ATc 0 ng/mL	3.69554	0.967873
b1576	psgRNA-non_targeting ATc 0 ng/mL	3.69625	1.17603
b1577	psgRNA-non_targeting ATc 0 ng/mL	3.69661	1.13099
b1578	psgRNA-non_targeting ATc 0 ng/mL	3.69694	1.10966
b1579	psgRNA-non_targeting ATc 0 ng/mL	3.70045	1.04254
b1580	psgRNA-non_targeting ATc 0 ng/mL	3.70176	1.12621
b1581	psgRNA-non_targeting ATc 0 ng/mL	3.70246	1.18779
b1582	psgRNA-non_targeting ATc 0 ng/mL	3.70476	1.13702
b1583	psgRNA-non_targeting ATc 0 ng/mL	3.70513	1.08782
b1584	psgRNA-non_targeting ATc 0 ng/mL	3.70533	1.16666
b1585	psgRNA-non_targeting ATc 0 ng/mL	3.70711	1.19678
b1586	psgRNA-non_targeting ATc 0 ng/mL	3.7076	1.01973
b1587	psgRNA-non_targeting ATc 0 ng/mL	3.70764	1.06785
b1588	psgRNA-non_targeting ATc 0 ng/mL	3.70811	1.08995
b1589	psgRNA-non_targeting ATc 0 ng/mL	3.7105	1.16231
b1590	psgRNA-non_targeting ATc 0 ng/mL	3.71148	1.02347
b1591	psgRNA-non_targeting ATc 0 ng/mL	3.71158	1.04684
b1592	psgRNA-non_targeting ATc 0 ng/mL	3.71161	1.13626
b1593	psgRNA-non_targeting ATc 0 ng/mL	3.71171	1.21408
b1594	psgRNA-non_targeting ATc 0 ng/mL	3.7126	1.12417
b1595	psgRNA-non_targeting ATc 0 ng/mL	3.71278	1.01944
b1596	psgRNA-non_targeting ATc 0 ng/mL	3.71312	1.00909
b1597	psgRNA-non_targeting ATc 0 ng/mL	3.7138	1.19108
b1598	psgRNA-non_targeting ATc 0 ng/mL	3.714	1.1017
b1599	psgRNA-non_targeting ATc 0 ng/mL	3.71682	1.09945
b1600	psgRNA-non_targeting ATc 0 ng/mL	3.71716	1.02504
b1601	psgRNA-non_targeting ATc 0 ng/mL	3.71799	1.103
b1602	psgRNA-non_targeting ATc 0 ng/mL	3.7184	1.12369
b1603	psgRNA-non_targeting ATc 0 ng/mL	3.71907	1.15073
b1604	psgRNA-non_targeting ATc 0 ng/mL	3.71918	1.05292
b1605	psgRNA-non_targeting ATc 0 ng/mL	3.71968	1.06485
b1606	psgRNA-non_targeting ATc 0 ng/mL	3.72028	1.03641
b1607	psgRNA-non_targeting ATc 0 ng/mL	3.72142	1.12205
b1608	psgRNA-non_targeting ATc 0 ng/mL	3.72162	1.1647
b1609	psgRNA-non_targeting ATc 0 ng/mL	3.7217	1.19043
b1610	psgRNA-non_targeting ATc 0 ng/mL	3.72309	1.05404
b1611	psgRNA-non_targeting ATc 0 ng/mL	3.72331	1.05651
b1612	psgRNA-non_targeting ATc 0 ng/mL	3.72435	1.09679
b1613	psgRNA-non_targeting ATc 0 ng/mL	3.72584	1.1113
b1614	psgRNA-non_targeting ATc 0 ng/mL	3.72617	1.15908
b1615	psgRNA-non_targeting ATc 0 ng/mL	3.72721	1.19568
b1616	psgRNA-non_targeting ATc 0 ng/mL	3.72923	1.13033
b1617	psgRNA-non_targeting ATc 0 ng/mL	3.7293	1.0856
b1618	psgRNA-non_targeting ATc 0 ng/mL	3.73264	0.968173
b1619	psgRNA-non_targeting ATc 0 ng/mL	3.73393	1.11345
b1620	psgRNA-non_targeting ATc 0 ng/mL	3.73421	1.14804
b1621	psgRNA-non_targeting ATc 0 ng/mL	3.73501	1.07122
b1622	psgRNA-non_targeting ATc 0 ng/mL	3.73614	1.10974
b1623	psgRNA-non_targeting ATc 0 ng/mL	3.7365	1.12757
b1624	psgRNA-non_targeting ATc 0 ng/mL	3.73688	1.17533
b1625	psgRNA-non_targeting ATc 0 ng/mL	3.73928	1.06736
b1626	psgRNA-non_targeting ATc 0 ng/mL	3.73975	1.01122
b1627	psgRNA-non_targeting ATc 0 ng/mL	3.7402	1.12872
b1628	psgRNA-non_targeting ATc 0 ng/mL	3.74052	1.10044
b1629	psgRNA-non_targeting ATc 0 ng/mL	3.74067	1.18299
b1630	psgRNA-non_targeting ATc 0 ng/mL	3.741	1.00267
b1631	psgRNA-non_targeting ATc 0 ng/mL	3.74127	1.1774
b1632	psgRNA-non_targeting ATc 0 ng/mL	3.74397	1.09022
b1633	psgRNA-non_targeting ATc 0 ng/mL	3.74423	1.07975
b1634	psgRNA-non_targeting ATc 0 ng/mL	3.74444	1.01785
b1635	psgRNA-non_targeting ATc 0 ng/mL	3.74497	1.0088
b1636	psgRNA-non_targeting ATc 0 ng/mL	3.74536	1.11643
b1637	psgRNA-non_targeting ATc 0 ng/mL	3.74721	1.09808
b1638	psgRNA-non_targeting ATc 0 ng/mL	3.74733	1.04505
b1639	psgRNA-non_targeting ATc 0 ng/mL	3.74785	1.10596
b1640	psgRNA-non_targeting ATc 0 ng/mL	3.74805	1.13243
b1641	psgRNA-non_targeting ATc 0 ng/mL	3.7485	1.12584
b1642	psgRNA-non_targeting ATc 0 ng/mL	3.74866	1.07716
b1643	psgRNA-non_targeting ATc 0 ng/mL	3.74866	1.09799
b1644	psgRNA-non_targeting ATc 0 ng/mL	3.74871	1.05929
b1645	psgRNA-non_targeting ATc 0 ng/mL	3.74915	1.05391
b1646	psgRNA-non_targeting ATc 0 ng/mL	3.74982	1.0961
b1647	psgRNA-non_targeting ATc 0 ng/mL	3.75034	1.17195
b1648	psgRNA-non_targeting ATc 0 ng/mL	3.75114	1.1506
b1649	psgRNA-non_targeting ATc 0 ng/mL	3.75126	1.11457
b1650	psgRNA-non_targeting ATc 0 ng/mL	3.75183	1.15211
b1651	psgRNA-non_targeting ATc 0 ng/mL	3.75194	1.03727
b1652	psgRNA-non_targeting ATc 0 ng/mL	3.75286	1.08281
b1653	psgRNA-non_targeting ATc 0 ng/mL	3.75339	1.06865
b1654	psgRNA-non_targeting ATc 0 ng/mL	3.75477	1.18474
b1655	psgRNA-non_targeting ATc 0 ng/mL	3.75523	1.11479
b1656	psgRNA-non_targeting ATc 0 ng/mL	3.7574	1.21231
b1657	psgRNA-non_targeting ATc 0 ng/mL	3.75759	1.13662
b1658	psgRNA-non_targeting ATc 0 ng/mL	3.75773	1.09551
b1659	psgRNA-non_targeting ATc 0 ng/mL	3.75913	1.09851
b1660	psgRNA-non_targeting ATc 0 ng/mL	3.7598	1.11403
b1661	psgRNA-non_targeting ATc 0 ng/mL	3.76193	1.14496
b1662	psgRNA-non_targeting ATc 0 ng/mL	3.76334	1.01551
b1663	psgRNA-non_targeting ATc 0 ng/mL	3.76337	1.16118
b1664	psgRNA-non_targeting ATc 0 ng/mL	3.76412	1.11118
b1665	psgRNA-non_targeting ATc 0 ng/mL	3.76466	1.18279
b1666	psgRNA-non_targeting ATc 0 ng/mL	3.76494	1.03919
b1667	psgRNA-non_targeting ATc 0 ng/mL	3.76526	1.07255
b1668	psgRNA-non_targeting ATc 0 ng/mL	3.76675	1.17102
b1669	psgRNA-non_targeting ATc 0 ng/mL	3.76713	1.06922
b1670	psgRNA-non_targeting ATc 0 ng/mL	3.7694	0.99618
b1671	psgRNA-non_targeting ATc 0 ng/mL	3.77027	1.06641
b1672	psgRNA-non_targeting ATc 0 ng/mL	3.77051	1.10475
b1673	psgRNA-non_targeting ATc 0 ng/mL	3.77067	1.09985
b1674	psgRNA-non_targeting ATc 0 ng/mL	3.77173	1.09409
b1675	psgRNA-non_targeting ATc 0 ng/mL	3.77221	1.03573
b1676	psgRNA-non_targeting ATc 0 ng/mL	3.77295	1.07912
b1677	psgRNA-non_targeting ATc 0 ng/mL	3.77328	1.16891
b1678	psgRNA-non_targeting ATc 0 ng/mL	3.7742	1.17212
b1679	psgRNA-non_targeting ATc 0 ng/mL	3.77454	1.12034
b1680	psgRNA-non_targeting ATc 0 ng/mL	3.7768	1.12265
b1681	psgRNA-non_targeting ATc 0 ng/mL	3.7782	1.00878
b1682	psgRNA-non_targeting ATc 0 ng/mL	3.77881	1.17253
b1683	psgRNA-non_targeting ATc 0 ng/mL	3.77903	1.1418
b1684	psgRNA-non_targeting ATc 0 ng/mL	3.77953	1.16722
b1685	psgRNA-non_targeting ATc 0 ng/mL	3.78054	1.04243
b1686	psgRNA-non_targeting ATc 0 ng/mL	3.78071	1.08036
b1687	psgRNA-non_targeting ATc 0 ng/mL	3.78104	1.1207
b1688	psgRNA-non_targeting ATc 0 ng/mL	3.78191	1.0315
b1689	psgRNA-non_targeting ATc 0 ng/mL	3.78206	1.14051
b1690	psgRNA-non_targeting ATc 0 ng/mL	3.7829	0.964671
b1691	psgRNA-non_targeting ATc 0 ng/mL	3.78356	1.04143
b1692	psgRNA-non_targeting ATc 0 ng/mL	3.78444	1.14135
b1693	psgRNA-non_targeting ATc 0 ng/mL	3.78476	1.05905
b1694	psgRNA-non_targeting ATc 0 ng/mL	3.78549	1.10839
b1695	psgRNA-non_targeting ATc 0 ng/mL	3.78919	1.08442
b1696	psgRNA-non_targeting ATc 0 ng/mL	3.78925	1.13571
b1697	psgRNA-non_targeting ATc 0 ng/mL	3.79037	1.13443
b1698	psgRNA-non_targeting ATc 0 ng/mL	3.79051	1.15254
b1699	psgRNA-non_targeting ATc 0 ng/mL	3.79061	1.06801
b1700	psgRNA-non_targeting ATc 0 ng/mL	3.79301	1.08815
b1701	psgRNA-non_targeting ATc 0 ng/mL	3.79471	1.08677
b1702	psgRNA-non_targeting ATc 0 ng/mL	3.7953	1.16966
b1703	psgRNA-non_targeting ATc 0 ng/mL	3.79563	1.16615
b1704	psgRNA-non_targeting ATc 0 ng/mL	3.79591	1.09305
b1705	psgRNA-non_targeting ATc 0 ng/mL	3.7961	1.13104
b1706	psgRNA-non_targeting ATc 0 ng/mL	3.79617	1.0511
b1707	psgRNA-non_targeting ATc 0 ng/mL	3.79618	1.04844
b1708	psgRNA-non_targeting ATc 0 ng/mL	3.79703	1.1508
b1709	psgRNA-non_targeting ATc 0 ng/mL	3.79725	1.12216
b1710	psgRNA-non_targeting ATc 0 ng/mL	3.79728	1.10335
b1711	psgRNA-non_targeting ATc 0 ng/mL	3.79882	1.15114
b1712	psgRNA-non_targeting ATc 0 ng/mL	3.80097	1.13888
b1713	psgRNA-non_targeting ATc 0 ng/mL	3.80165	1.0241
b1714	psgRNA-non_targeting ATc 0 ng/mL	3.80231	1.07837
b1715	psgRNA-non_targeting ATc 0 ng/mL	3.80271	1.15555
b1716	psgRNA-non_targeting ATc 0 ng/mL	3.80386	1.13149
b1717	psgRNA-non_targeting ATc 0 ng/mL	3.80393	1.14713
b1718	psgRNA-non_targeting ATc 0 ng/mL	3.80433	1.09804
b1719	psgRNA-non_targeting ATc 0 ng/mL	3.8057	1.08705
b1720	psgRNA-non_targeting ATc 0 ng/mL	3.80579	1.13965
b1721	psgRNA-non_targeting ATc 0 ng/mL	3.8068	1.15177
b1722	psgRNA-non_targeting ATc 0 ng/mL	3.80823	1.08936
b1723	psgRNA-non_targeting ATc 0 ng/mL	3.80914	1.14931
b1724	psgRNA-non_targeting ATc 0 ng/mL	3.80942	1.09523
b1725	psgRNA-non_targeting ATc 0 ng/mL	3.80989	1.11722
b1726	psgRNA-non_targeting ATc 0 ng/mL	3.81148	1.16481
b1727	psgRNA-non_targeting ATc 0 ng/mL	3.8116	0.965794
b1728	psgRNA-non_targeting ATc 0 ng/mL	3.81276	1.17263
b1729	psgRNA-non_targeting ATc 0 ng/mL	3.81284	1.19128
b1730	psgRNA-non_targeting ATc 0 ng/mL	3.81319	1.13639
b1731	psgRNA-non_targeting ATc 0 ng/mL	3.81498	1.05523
b1732	psgRNA-non_targeting ATc 0 ng/mL	3.81551	1.09703
b1733	psgRNA-non_targeting ATc 0 ng/mL	3.81556	1.13257
b1734	psgRNA-non_targeting ATc 0 ng/mL	3.81609	1.14807
b1735	psgRNA-non_targeting ATc 0 ng/mL	3.81801	1.14819
b1736	psgRNA-non_targeting ATc 0 ng/mL	3.81954	1.15879
b1737	psgRNA-non_targeting ATc 0 ng/mL	3.81993	1.11624
b1738	psgRNA-non_targeting ATc 0 ng/mL	3.81997	1.06199
b1739	psgRNA-non_targeting ATc 0 ng/mL	3.82053	1.15817
b1740	psgRNA-non_targeting ATc 0 ng/mL	3.8221	1.17398
b1741	psgRNA-non_targeting ATc 0 ng/mL	3.82323	1.13136
b1742	psgRNA-non_targeting ATc 0 ng/mL	3.8241	1.11421
b1743	psgRNA-non_targeting ATc 0 ng/mL	3.82649	1.0979
b1744	psgRNA-non_targeting ATc 0 ng/mL	3.82827	1.07326
b1745	psgRNA-non_targeting ATc 0 ng/mL	3.82944	1.12262
b1746	psgRNA-non_targeting ATc 0 ng/mL	3.83157	1.06731
b1747	psgRNA-non_targeting ATc 0 ng/mL	3.83296	1.15063
b1748	psgRNA-non_targeting ATc 0 ng/mL	3.83319	1.00578
b1749	psgRNA-non_targeting ATc 0 ng/mL	3.83368	1.09102
b1750	psgRNA-non_targeting ATc 0 ng/mL	3.83446	1.11435
b1751	psgRNA-non_targeting ATc 0 ng/mL	3.83642	1.14597
b1752	psgRNA-non_targeting ATc 0 ng/mL	3.83684	1.0387
b1753	psgRNA-non_targeting ATc 0 ng/mL	3.83724	1.14525
b1754	psgRNA-non_targeting ATc 0 ng/mL	3.83738	1.15797
b1755	psgRNA-non_targeting ATc 0 ng/mL	3.8381	1.25939
b1756	psgRNA-non_targeting ATc 0 ng/mL	3.83813	1.07867
b1757	psgRNA-non_targeting ATc 0 ng/mL	3.83855	1.10722
b1758	psgRNA-non_targeting ATc 0 ng/mL	3.83861	1.21097
b1759	psgRNA-non_targeting ATc 0 ng/mL	3.83943	1.05517
b1760	psgRNA-non_targeting ATc 0 ng/mL	3.84043	1.09628
b1761	psgRNA-non_targeting ATc 0 ng/mL	3.84071	1.15352
b1762	psgRNA-non_targeting ATc 0 ng/mL	3.84144	1.15173
b1763	psgRNA-non_targeting ATc 0 ng/mL	3.84164	1.11496
b1764	psgRNA-non_targeting ATc 0 ng/mL	3.84188	1.22506
b1765	psgRNA-non_targeting ATc 0 ng/mL	3.84211	1.18028
b1766	psgRNA-non_targeting ATc 0 ng/mL	3.84241	1.15329
b1767	psgRNA-non_targeting ATc 0 ng/mL	3.84289	1.17865
b1768	psgRNA-non_targeting ATc 0 ng/mL	3.84299	1.16732
b1769	psgRNA-non_targeting ATc 0 ng/mL	3.8435	1.16725
b1770	psgRNA-non_targeting ATc 0 ng/mL	3.84559	1.16423
b1771	psgRNA-non_targeting ATc 0 ng/mL	3.84625	1.03712
b1772	psgRNA-non_targeting ATc 0 ng/mL	3.84641	1.01363
b1773	psgRNA-non_targeting ATc 0 ng/mL	3.84655	0.992877
b1774	psgRNA-non_targeting ATc 0 ng/mL	3.8469	1.16439
b1775	psgRNA-non_targeting ATc 0 ng/mL	3.84692	1.00438
b1776	psgRNA-non_targeting ATc 0 ng/mL	3.84731	1.11443
b1777	psgRNA-non_targeting ATc 0 ng/mL	3.8475	1.07636
b1778	psgRNA-non_targeting ATc 0 ng/mL	3.85211	1.09425
b1779	psgRNA-non_targeting ATc 0 ng/mL	3.85271	1.157
b1780	psgRNA-non_targeting ATc 0 ng/mL	3.85279	1.11347
b1781	psgRNA-non_targeting ATc 0 ng/mL	3.85432	0.989237
b1782	psgRNA-non_targeting ATc 0 ng/mL	3.85456	0.950289
b1783	psgRNA-non_targeting ATc 0 ng/mL	3.85522	1.06389
b1784	psgRNA-non_targeting ATc 0 ng/mL	3.85751	1.12445
b1785	psgRNA-non_targeting ATc 0 ng/mL	3.85779	1.16321
b1786	psgRNA-non_targeting ATc 0 ng/mL	3.85782	1.10102
b1787	psgRNA-non_targeting ATc 0 ng/mL	3.85822	1.14042
b1788	psgRNA-non_targeting ATc 0 ng/mL	3.85884	0.997991
b1789	psgRNA-non_targeting ATc 0 ng/mL	3.85898	1.18107
b1790	psgRNA-non_targeting ATc 0 ng/mL	3.85935	1.09588
b1791	psgRNA-non_targeting ATc 0 ng/mL	3.86019	1.02781
b1792	psgRNA-non_targeting ATc 0 ng/mL	3.86027	1.18309
b1793	psgRNA-non_targeting ATc 0 ng/mL	3.86047	1.09783
b1794	psgRNA-non_targeting ATc 0 ng/mL	3.86096	1.09622
b1795	psgRNA-non_targeting ATc 0 ng/mL	3.86109	1.12315
b1796	psgRNA-non_targeting ATc 0 ng/mL	3.86151	1.09455
b1797	psgRNA-non_targeting ATc 0 ng/mL	3.86256	1.134
b1798	psgRNA-non_targeting ATc 0 ng/mL	3.86353	1.05544
b1799	psgRNA-non_targeting ATc 0 ng/mL	3.86391	1.11224
b1800	psgRNA-non_targeting ATc 0 ng/mL	3.86433	1.09439
b1801	psgRNA-non_targeting ATc 0 ng/mL	3.86512	1.01797
b1802	psgRNA-non_targeting ATc 0 ng/mL	3.86532	1.08833
b1803	psgRNA-non_targeting ATc 0 ng/mL	3.86537	1.01764
b1804	psgRNA-non_targeting ATc 0 ng/mL	3.86547	1.04534
b1805	psgRNA-non_targeting ATc 0 ng/mL	3.86651	1.16864
b1806	psgRNA-non_targeting ATc 0 ng/mL	3.86684	1.15111
b1807	psgRNA-non_targeting ATc 0 ng/mL	3.86729	1.16378
b1808	psgRNA-non_targeting ATc 0 ng/mL	3.86831	1.09667
b1809	psgRNA-non_targeting ATc 0 ng/mL	3.8685	1.15473
b1810	psgRNA-non_targeting ATc 0 ng/mL	3.86916	1.10221
b1811	psgRNA-non_targeting ATc 0 ng/mL	3.86978	1.12069
b1812	psgRNA-non_targeting ATc 0 ng/mL	3.87116	1.17001
b1813	psgRNA-non_targeting ATc 0 ng/mL	3.87162	1.05022
b1814	psgRNA-non_targeting ATc 0 ng/mL	3.87291	1.02097
b1815	psgRNA-non_targeting ATc 0 ng/mL	3.87486	1.18595
b1816	psgRNA-non_targeting ATc 0 ng/mL	3.87796	1.13409
b1817	psgRNA-non_targeting ATc 0 ng/mL	3.87885	1.1604
b1818	psgRNA-non_targeting ATc 0 ng/mL	3.87906	1.09985
b1819	psgRNA-non_targeting ATc 0 ng/mL	3.8795	1.16806
b1820	psgRNA-non_targeting ATc 0 ng/mL	3.88014	1.14283
b1821	psgRNA-non_targeting ATc 0 ng/mL	3.8812	1.12476
b1822	psgRNA-non_targeting ATc 0 ng/mL	3.88122	1.09581
b1823	psgRNA-non_targeting ATc 0 ng/mL	3.88379	1.14636
b1824	psgRNA-non_targeting ATc 0 ng/mL	3.88555	1.16328
b1825	psgRNA-non_targeting ATc 0 ng/mL	3.88561	1.16694
b1826	psgRNA-non_targeting ATc 0 ng/mL	3.88579	1.1785
b1827	psgRNA-non_targeting ATc 0 ng/mL	3.88587	1.12549
b1828	psgRNA-non_targeting ATc 0 ng/mL	3.88623	1.1536
b1829	psgRNA-non_targeting ATc 0 ng/mL	3.88771	1.1346
b1830	psgRNA-non_targeting ATc 0 ng/mL	3.88905	1.09099
b1831	psgRNA-non_targeting ATc 0 ng/mL	3.88968	1.12427
b1832	psgRNA-non_targeting ATc 0 ng/mL	3.8903	1.03069
b1833	psgRNA-non_targeting ATc 0 ng/mL	3.89121	1.06012
b1834	psgRNA-non_targeting ATc 0 ng/mL	3.89388	1.14399
b1835	psgRNA-non_targeting ATc 0 ng/mL	3.8941	1.01197
b1836	psgRNA-non_targeting ATc 0 ng/mL	3.89415	1.07402
b1837	psgRNA-non_targeting ATc 0 ng/mL	3.89447	1.17504
b1838	psgRNA-non_targeting ATc 0 ng/mL	3.89724	1.09378
b1839	psgRNA-non_targeting ATc 0 ng/mL	3.89738	1.13014
b1840	psgRNA-non_targeting ATc 0 ng/mL	3.89798	1.09841
b1841	psgRNA-non_targeting ATc 0 ng/mL	3.89912	1.13791
b1842	psgRNA-non_targeting ATc 0 ng/mL	3.90058	1.10319
b1843	psgRNA-non_targeting ATc 0 ng/mL	3.901	1.16197
b1844	psgRNA-non_targeting ATc 0 ng/mL	3.90163	1.11662
b1845	psgRNA-non_targeting ATc 0 ng/mL	3.90225	1.10909
b1846	psgRNA-non_targeting ATc 0 ng/mL	3.90514	1.16243
b1847	psgRNA-non_targeting ATc 0 ng/mL	3.90542	1.21396
b1848	psgRNA-non_targeting ATc 0 ng/mL	3.90572	1.16038
b1849	psgRNA-non_targeting ATc 0 ng/mL	3.90588	1.05837
b1850	psgRNA-non_targeting ATc 0 ng/mL	3.90597	1.21624
b1851	psgRNA-non_targeting ATc 0 ng/mL	3.90604	1.12491
b1852	psgRNA-non_targeting ATc 0 ng/mL	3.90637	1.16515
b1853	psgRNA-non_targeting ATc 0 ng/mL	3.90659	1.20118
b1854	psgRNA-non_targeting ATc 0 ng/mL	3.9103	1.11697
b1855	psgRNA-non_targeting ATc 0 ng/mL	3.91064	1.07757
b1856	psgRNA-non_targeting ATc 0 ng/mL	3.91151	1.13124
b1857	psgRNA-non_targeting ATc 0 ng/mL	3.91216	1.1546
b1858	psgRNA-non_targeting ATc 0 ng/mL	3.91232	0.986588
b1859	psgRNA-non_targeting ATc 0 ng/mL	3.91362	1.15155
b1860	psgRNA-non_targeting ATc 0 ng/mL	3.91403	1.20372
b1861	psgRNA-non_targeting ATc 0 ng/mL	3.91478	1.14539
b1862	psgRNA-non_targeting ATc 0 ng/mL	3.91797	1.14025
b1863	psgRNA-non_targeting ATc 0 ng/mL	3.91918	1.08261
b1864	psgRNA-non_targeting ATc 0 ng/mL	3.91949	1.06116
b1865	psgRNA-non_targeting ATc 0 ng/mL	3.91952	1.06867
b1866	psgRNA-non_targeting ATc 0 ng/mL	3.91956	1.18485
b1867	psgRNA-non_targeting ATc 0 ng/mL	3.91979	1.0895
b1868	psgRNA-non_targeting ATc 0 ng/mL	3.92018	1.12006
b1869	psgRNA-non_targeting ATc 0 ng/mL	3.92051	1.04215
b1870	psgRNA-non_targeting ATc 0 ng/mL	3.92252	1.13233
b1871	psgRNA-non_targeting ATc 0 ng/mL	3.92308	1.04727
b1872	psgRNA-non_targeting ATc 0 ng/mL	3.92509	1.01572
b1873	psgRNA-non_targeting ATc 0 ng/mL	3.9253	1.15379
b1874	psgRNA-non_targeting ATc 0 ng/mL	3.92584	1.08677
b1875	psgRNA-non_targeting ATc 0 ng/mL	3.92585	1.09862
b1876	psgRNA-non_targeting ATc 0 ng/mL	3.92758	1.10311
b1877	psgRNA-non_targeting ATc 0 ng/mL	3.92872	1.17614
b1878	psgRNA-non_targeting ATc 0 ng/mL	3.93111	1.1795
b1879	psgRNA-non_targeting ATc 0 ng/mL	3.93178	1.19254
b1880	psgRNA-non_targeting ATc 0 ng/mL	3.93202	1.05717
b1881	psgRNA-non_targeting ATc 0 ng/mL	3.93398	1.10129
b1882	psgRNA-non_targeting ATc 0 ng/mL	3.93418	1.06889
b1883	psgRNA-non_targeting ATc 0 ng/mL	3.9345	1.11614
b1884	psgRNA-non_targeting ATc 0 ng/mL	3.93453	1.13679
b1885	psgRNA-non_targeting ATc 0 ng/mL	3.93466	1.07932
b1886	psgRNA-non_targeting ATc 0 ng/mL	3.93556	1.20821
b1887	psgRNA-non_targeting ATc 0 ng/mL	3.93631	1.1797
b1888	psgRNA-non_targeting ATc 0 ng/mL	3.93707	1.09382
b1889	psgRNA-non_targeting ATc 0 ng/mL	3.9374	1.12501
b1890	psgRNA-non_targeting ATc 0 ng/mL	3.93781	1.15414
b1891	psgRNA-non_targeting ATc 0 ng/mL	3.93841	1.14992
b1892	psgRNA-non_targeting ATc 0 ng/mL	3.93956	1.21022
b1893	psgRNA-non_targeting ATc 0 ng/mL	3.94	1.10333
b1894	psgRNA-non_targeting ATc 0 ng/mL	3.94042	1.00008
b1895	psgRNA-non_targeting ATc 0 ng/mL	3.94261	1.16411
b1896	psgRNA-non_targeting ATc 0 ng/mL	3.94333	1.06188
b1897	psgRNA-non_targeting ATc 0 ng/mL	3.94386	1.10312
b1898	psgRNA-non_targeting ATc 0 ng/mL	3.94417	1.10003
b1899	psgRNA-non_targeting ATc 0 ng/mL	3.94494	1.14753
b1900	psgRNA-non_targeting ATc 0 ng/mL	3.94559	1.14982
b1901	psgRNA-non_targeting ATc 0 ng/mL	3.94587	1.04867
b1902	psgRNA-non_targeting ATc 0 ng/mL	3.946	1.08384
b1903	psgRNA-non_targeting ATc 0 ng/mL	3.94634	1.09865
b1904	psgRNA-non_targeting ATc 0 ng/mL	3.94789	1.12715
b1905	psgRNA-non_targeting ATc 0 ng/mL	3.94893	1.05937
b1906	psgRNA-non_targeting ATc 0 ng/mL	3.95039	1.15825
b1907	psgRNA-non_targeting ATc 0 ng/mL	3.9516	1.09038
b1908	psgRNA-non_targeting ATc 0 ng/mL	3.95293	1.14157
b1909	psgRNA-non_targeting ATc 0 ng/mL	3.95302	1.11826
b1910	psgRNA-non_targeting ATc 0 ng/mL	3.95443	1.16566
b1911	psgRNA-non_targeting ATc 0 ng/mL	3.95455	1.10297
b1912	psgRNA-non_targeting ATc 0 ng/mL	3.95469	1.15761
b1913	psgRNA-non_targeting ATc 0 ng/mL	3.95516	1.19463
b1914	psgRNA-non_targeting ATc 0 ng/mL	3.95615	1.07005
b1915	psgRNA-non_targeting ATc 0 ng/mL	3.95684	1.13615
b1916	psgRNA-non_targeting ATc 0 ng/mL	3.95805	1.09109
b1917	psgRNA-non_targeting ATc 0 ng/mL	3.96024	1.02399
b1918	psgRNA-non_targeting ATc 0 ng/mL	3.96045	1.15296
b1919	psgRNA-non_targeting ATc 0 ng/mL	3.96048	1.15989
b1920	psgRNA-non_targeting ATc 0 ng/mL	3.96177	1.05342
b1921	psgRNA-non_targeting ATc 0 ng/mL	3.96411	1.0334
b1922	psgRNA-non_targeting ATc 0 ng/mL	3.96584	1.00088
b1923	psgRNA-non_targeting ATc 0 ng/mL	3.96637	1.07714
b1924	psgRNA-non_targeting ATc 0 ng/mL	3.96665	1.08897
b1925	psgRNA-non_targeting ATc 0 ng/mL	3.96677	1.0237
b1926	psgRNA-non_targeting ATc 0 ng/mL	3.96731	1.16633
b1927	psgRNA-non_targeting ATc 0 ng/mL	3.96796	1.20334
b1928	psgRNA-non_targeting ATc 0 ng/mL	3.968	1.17968
b1929	psgRNA-non_targeting ATc 0 ng/mL	3.96803	0.978596
b1930	psgRNA-non_targeting ATc 0 ng/mL	3.96842	1.18876
b1931	psgRNA-non_targeting ATc 0 ng/mL	3.96914	1.13605
b1932	psgRNA-non_targeting ATc 0 ng/mL	3.96937	1.0914
b1933	psgRNA-non_targeting ATc 0 ng/mL	3.9695	1.20341
b1934	psgRNA-non_targeting ATc 0 ng/mL	3.97148	1.20054
b1935	psgRNA-non_targeting ATc 0 ng/mL	3.97307	1.17005
b1936	psgRNA-non_targeting ATc 0 ng/mL	3.97553	1.08582
b1937	psgRNA-non_targeting ATc 0 ng/mL	3.97577	1.05148
b1938	psgRNA-non_targeting ATc 0 ng/mL	3.9759	1.04573
b1939	psgRNA-non_targeting ATc 0 ng/mL	3.97595	1.15021
b1940	psgRNA-non_targeting ATc 0 ng/mL	3.97621	1.14703
b1941	psgRNA-non_targeting ATc 0 ng/mL	3.97624	1.06065
b1942	psgRNA-non_targeting ATc 0 ng/mL	3.9763	1.04392
b1943	psgRNA-non_targeting ATc 0 ng/mL	3.97682	1.08157
b1944	psgRNA-non_targeting ATc 0 ng/mL	3.97801	1.11394
b1945	psgRNA-non_targeting ATc 0 ng/mL	3.97804	1.15054
b1946	psgRNA-non_targeting ATc 0 ng/mL	3.97805	1.14346
b1947	psgRNA-non_targeting ATc 0 ng/mL	3.97941	1.09934
b1948	psgRNA-non_targeting ATc 0 ng/mL	3.9801	1.2115
b1949	psgRNA-non_targeting ATc 0 ng/mL	3.98027	1.13008
b1950	psgRNA-non_targeting ATc 0 ng/mL	3.98106	1.16241
b1951	psgRNA-non_targeting ATc 0 ng/mL	3.98181	1.10022
b1952	psgRNA-non_targeting ATc 0 ng/mL	3.98202	1.17165
b1953	psgRNA-non_targeting ATc 0 ng/mL	3.98243	1.16104
b1954	psgRNA-non_targeting ATc 0 ng/mL	3.98298	1.03956
b1955	psgRNA-non_targeting ATc 0 ng/mL	3.98426	1.18229
b1956	psgRNA-non_targeting ATc 0 ng/mL	3.98536	1.09
b1957	psgRNA-non_targeting ATc 0 ng/mL	3.98552	1.10809
b1958	psgRNA-non_targeting ATc 0 ng/mL	3.98912	1.15094
b1959	psgRNA-non_targeting ATc 0 ng/mL	3.98955	1.08245
b1960	psgRNA-non_targeting ATc 0 ng/mL	3.98981	1.16716
b1961	psgRNA-non_targeting ATc 0 ng/mL	3.99006	1.02122
b1962	psgRNA-non_targeting ATc 0 ng/mL	3.99025	1.13419
b1963	psgRNA-non_targeting ATc 0 ng/mL	3.9909	1.1198
b1964	psgRNA-non_targeting ATc 0 ng/mL	3.99228	1.16507
b1965	psgRNA-non_targeting ATc 0 ng/mL	3.99259	1.18409
b1966	psgRNA-non_targeting ATc 0 ng/mL	3.99264	1.18893
b1967	psgRNA-non_targeting ATc 0 ng/mL	3.99338	1.17026
b1968	psgRNA-non_targeting ATc 0 ng/mL	3.99343	1.19986
b1969	psgRNA-non_targeting ATc 0 ng/mL	3.9937	1.11285
b1970	psgRNA-non_targeting ATc 0 ng/mL	3.99469	1.13391
b1971	psgRNA-non_targeting ATc 0 ng/mL	3.99725	1.16738
b1972	psgRNA-non_targeting ATc 0 ng/mL	3.99757	1.07049
b1973	psgRNA-non_targeting ATc 0 ng/mL	3.99798	1.10108
b1974	psgRNA-non_targeting ATc 0 ng/mL	3.9983	1.06048
b1975	psgRNA-non_targeting ATc 0 ng/mL	3.99958	1.04836
b1976	psgRNA-non_targeting ATc 0 ng/mL	4.00076	1.02057
b1977	psgRNA-non_targeting ATc 0 ng/mL	4.00084	1.04388
b1978	psgRNA-non_targeting ATc 0 ng/mL	4.00449	1.1286
b1979	psgRNA-non_targeting ATc 0 ng/mL	4.0055	1.16928
b1980	psgRNA-non_targeting ATc 0 ng/mL	4.00628	1.01929
b1981	psgRNA-non_targeting ATc 0 ng/mL	4.00663	1.14934
b1982	psgRNA-non_targeting ATc 0 ng/mL	4.00715	1.16887
b1983	psgRNA-non_targeting ATc 0 ng/mL	4.0074	1.12073
b1984	psgRNA-non_targeting ATc 0 ng/mL	4.00749	1.17249
b1985	psgRNA-non_targeting ATc 0 ng/mL	4.01101	1.14392
b1986	psgRNA-non_targeting ATc 0 ng/mL	4.01209	1.0975
b1987	psgRNA-non_targeting ATc 0 ng/mL	4.01247	1.11239
b1988	psgRNA-non_targeting ATc 0 ng/mL	4.01359	1.15623
b1989	psgRNA-non_targeting ATc 0 ng/mL	4.01395	1.06427
b1990	psgRNA-non_targeting ATc 0 ng/mL	4.01419	1.06255
b1991	psgRNA-non_targeting ATc 0 ng/mL	4.01434	1.04194
b1992	psgRNA-non_targeting ATc 0 ng/mL	4.01461	1.13288
b1993	psgRNA-non_targeting ATc 0 ng/mL	4.01607	1.18427
b1994	psgRNA-non_targeting ATc 0 ng/mL	4.01758	1.06179
b1995	psgRNA-non_targeting ATc 0 ng/mL	4.019	1.14754
b1996	psgRNA-non_targeting ATc 0 ng/mL	4.01932	1.06142
b1997	psgRNA-non_targeting ATc 0 ng/mL	4.01994	1.14991
b1998	psgRNA-non_targeting ATc 0 ng/mL	4.02166	1.09116
b1999	psgRNA-non_targeting ATc 0 ng/mL	4.02192	1.06464
[truncated: 24,979 more rows]

[truncated: 14 more sheets: Figure 3. c, Figure 3. d, Figure 3. e, Figure 3. f, Figure 3. g, Figure 3. h, Figure 4. a, Figure 4. b, Figure 4. c, Figure 4. e, Figure S1, Figure S2, Figure S3.a, Figure S3.b]
